# Supplementary material for: Speaking without vocal folds using a machine-learning-assisted wearable sensing-actuation system
Source: Nat Commun. 2024 Mar 12;15:1873. doi: 10.1038/s41467-024-45915-7 (PMC10933441; doi:10.1038/s41467-024-45915-7)
Supplement: Supplementary file 4 — Source Data [file 41467_2024_45915_MOESM4_ESM.xlsx]

## Sheet: Figure 2a
Figure 2a		This work	Piezoelectric	Graphene
	Young’s modulus	100	3790	1000000000
	Stretchability	1.64	1	1
	SPL under water	80	0	0
	Temperature rise	0	0	4.8
	Driving Voltage	1.95	25	10
	Frequency range	20000	20000	20000

## Sheet: Figure 2b
Figure 2b
	Amplification	Current
	a.u.	μA
	0.2	5.3	0.24495	4.73333	0.20548	3.1	0.08165
	0.4	27.6667	0.4714	24.3333	0.4714	20.3333	0.4714
	0.6	56.6333	0.51854	52.3333	0.4714	45.1667	0.62361
	0.8	77.5	0.40825	73.5	0.70711	67.9333	0.73636
	1	110.667	1.69967	104.333	0.4714	100.333	0.4714

## Sheet: Figure 2c
		Time(s)	Current(μA)
Figure 2c		0	0.01724
		0.01	0.0173
		0.02	0.01742
		0.03	0.01772
		0.04	0.01832
		0.05	0.01836
		0.06	0.01842
		0.07	0.01852
		0.08	0.01862
		0.09	0.01862
		0.1	0.01872
		0.11	0.01874
		0.12	0.01874
		0.13	0.0188
		0.14	0.01884
		0.15	0.01884
		0.16	0.01884
		0.17	0.01902
		0.18	0.01942
		0.19	0.01943
		0.2	0.01942
		0.21	0.01942
		0.22	0.02004
		0.23	0.02004
		0.24	0.02034
		0.25	0.02042
		0.26	0.02042
		0.27	0.02062
		0.28	0.02074
		0.29	0.02082
		0.3	0.02092
		0.31	0.02123
		0.32	0.0214
		0.33	0.02142
		0.34	0.042
		0.35	0.06724
		0.36	0.10544
		0.37	0.14307
		0.38	0.15773
		0.39	0.15377
		0.4	0.13488
		0.41	0.12894
		0.42	0.11032
		0.43	0.07612
		0.44	0.04694
		0.45	0.02396
		0.46	0.0126
		0.47	0.00943
		0.48	-0.01104
		0.49	-0.04339
		0.5	-0.05501
		0.51	-0.02411
		0.52	0.01902
		0.53	0.01942
		0.54	0.01943
		0.55	0.01942
		0.56	0.01942
		0.57	0.02004
		0.58	0.02004
		0.59	0.02034
		0.6	0.02042
		0.61	0.02042
		0.62	0.02062
		0.63	0.02074
		0.64	0.02082
		0.65	0.02092
		0.66	0.02123
		0.67	0.0214
		0.68	0.02142
		0.69	0.0215
		0.7	0.02159
		0.71	0.02164
		0.72	0.02169
		0.73	0.02174
		0.74	0.0218
		0.75	0.02182
		0.76	0.0218
		0.77	0.0218
		0.78	0.0218
		0.79	0.02181
		0.8	0.02181
		0.81	0.02181
		0.82	0.02181
		0.83	0.02182
		0.84
		0.85
		0.86
		0.87
		0.88
		0.89
		0.9
		0.91
		0.92
		0.93
		0.94
		0.95
		0.96
		0.97
		0.98
		0.99
		1
		1.01
		1.02
		1.03
		1.04
		1.05
		1.06
		1.07
		1.08
		1.09
		1.1
		1.11
		1.12
		1.13
		1.14
		1.15
		1.16
		1.17
		1.18
		1.19
		1.2
		1.21
		1.22
		1.23
		1.24
		1.25
		1.26
		1.27
		1.28
		1.29
		1.3
		1.31
		1.32
		1.33
		1.34
		1.35
		1.36
		1.37
		1.38
		1.39
		1.4
		1.41
		1.42
		1.43
		1.44
		1.45
		1.46
		1.47
		1.48
		1.49
		1.5
		1.51
		1.52
		1.53
		1.54
		1.55
		1.56
		1.57
		1.58
		1.59
		1.6
		1.61
		1.62
		1.63
		1.64
		1.65
		1.66
		1.67
		1.68
		1.69
		1.7
		1.71
		1.72
		1.73
		1.74
		1.75
		1.76
		1.77
		1.78
		1.79
		1.8
		1.81
		1.82
		1.83
		1.84
		1.85
		1.86
		1.87
		1.88
		1.89
		1.9
		1.91
		1.92
		1.93
		1.94
		1.95
		1.96
		1.97
		1.98
		1.99
		2
		2.01
		2.02
		2.03
		2.04
		2.05
		2.06
		2.07
		2.08
		2.09
		2.1
		2.11
		2.12
		2.13
		2.14
		2.15
		2.16
		2.17
		2.18
		2.19
		2.2
		2.21
		2.22
		2.23
		2.24
		2.25
		2.26
		2.27
		2.28
		2.29
		2.3
		2.31
		2.32
		2.33
		2.34
		2.35
		2.36
		2.37
		2.38
		2.39
		2.4
		2.41
		2.42
		2.43
		2.44
		2.45
		2.46
		2.47
		2.48
		2.49
		2.5
		2.51
		2.52
		2.53
		2.54
		2.55
		2.56
		2.57
		2.58
		2.59
		2.6
		2.61
		2.62
		2.63
		2.64
		2.65
		2.66
		2.67
		2.68
		2.69
		2.7
		2.71
		2.72
		2.73
		2.74
		2.75
		2.76
		2.77
		2.78
		2.79
		2.8
		2.81
		2.82
		2.83
		2.84
		2.85
		2.86
		2.87
		2.88
		2.89
		2.9
		2.91
		2.92
		2.93
		2.94
		2.95
		2.96
		2.97
		2.98
		2.99
		3
		3.01
		3.02
		3.03
		3.04
		3.05
		3.06
		3.07
		3.08
		3.09
		3.1
		3.11
		3.12
		3.13
		3.14
		3.15
		3.16
		3.17
		3.18
		3.19
		3.2
		3.21
		3.22
		3.23
		3.24
		3.25
		3.26
		3.27
		3.28
		3.29
		3.3
		3.31
		3.32
		3.33
		3.34
		3.35
		3.36
		3.37
		3.38
		3.39
		3.4
		3.41
		3.42
		3.43
		3.44
		3.45
		3.46
		3.47
		3.48
		3.49
		3.5
		3.51
		3.52
		3.53
		3.54
		3.55
		3.56
		3.57
		3.58
		3.59
		3.6
		3.61
		3.62
		3.63
		3.64
		3.65
		3.66
		3.67
		3.68
		3.69
		3.7
		3.71
		3.72
		3.73
		3.74
		3.75
		3.76
		3.77
		3.78
		3.79
		3.8
		3.81
		3.82
		3.83
		3.84
		3.85
		3.86
		3.87
		3.88
		3.89
		3.9
		3.91
		3.92
		3.93
		3.94
		3.95
		3.96
		3.97
		3.98
		3.99
		4
		4.01
		4.02
		4.03
		4.04
		4.05
		4.06
		4.07
		4.08
		4.09
		4.1
		4.11
		4.12
		4.13
		4.14
		4.15
		4.16
		4.17
		4.18
		4.19
		4.2
		4.21
		4.22
		4.23
		4.24
		4.25
		4.26
		4.27
		4.28
		4.29
		4.3
		4.31
		4.32
		4.33
		4.34
		4.35
		4.36
		4.37
		4.38
		4.39
		4.4
		4.41
		4.42
		4.43
		4.44
		4.45
		4.46
		4.47
		4.48
		4.49
		4.5
		4.51
		4.52
		4.53
		4.54
		4.55
		4.56
		4.57
		4.58
		4.59
		4.6
		4.61
		4.62
		4.63
		4.64
		4.65
		4.66
		4.67
		4.68
		4.69
		4.7
		4.71
		4.72
		4.73
		4.74
		4.75
		4.76
		4.77
		4.78
		4.79
		4.8
		4.81
		4.82
		4.83
		4.84
		4.85
		4.86
		4.87
		4.88
		4.89
		4.9
		4.91
		4.92
		4.93
		4.94
		4.95
		4.96
		4.97
		4.98
		4.99
		5
		5.01
		5.02
		5.03
		5.04
		5.05
		5.06
		5.07
		5.08
		5.09
		5.1
		5.11
		5.12
		5.13
		5.14
		5.15
		5.16
		5.17
		5.18
		5.19
		5.2
		5.21
		5.22
		5.23
		5.24
		5.25
		5.26
		5.27
		5.28
		5.29
		5.3
		5.31
		5.32
		5.33
		5.34
		5.35
		5.36
		5.37
		5.38
		5.39
		5.4
		5.41
		5.42
		5.43
		5.44
		5.45
		5.46
		5.47
		5.48
		5.49
		5.5
		5.51
		5.52
		5.53
		5.54
		5.55
		5.56
		5.57
		5.58
		5.59
		5.6
		5.61
		5.62
		5.63
		5.64
		5.65
		5.66
		5.67
		5.68
		5.69
		5.7
		5.71
		5.72
		5.73
		5.74
		5.75
		5.76
		5.77
		5.78
		5.79
		5.8
		5.81
		5.82
		5.83
		5.84
		5.85
		5.86
		5.87
		5.88
		5.89
		5.9
		5.91
		5.92
		5.93
		5.94
		5.95
		5.96
		5.97
		5.98
		5.99
		6
		6.01
		6.02
		6.03
		6.04
		6.05
		6.06
		6.07
		6.08
		6.09
		6.1
		6.11
		6.12
		6.13
		6.14
		6.15
		6.16
		6.17
		6.18
		6.19
		6.2
		6.21
		6.22
		6.23
		6.24
		6.25
		6.26
		6.27
		6.28
		6.29
		6.3
		6.31
		6.32
		6.33
		6.34
		6.35
		6.36
		6.37
		6.38
		6.39
		6.4
		6.41
		6.42
		6.43
		6.44
		6.45
		6.46
		6.47
		6.48
		6.49
		6.5
		6.51
		6.52
		6.53
		6.54
		6.55
		6.56
		6.57
		6.58
		6.59
		6.6
		6.61
		6.62
		6.63
		6.64
		6.65
		6.66
		6.67
		6.68
		6.69
		6.7
		6.71
		6.72
		6.73
		6.74
		6.75
		6.76
		6.77
		6.78
		6.79
		6.8
		6.81
		6.82
		6.83
		6.84
		6.85
		6.86
		6.87
		6.88
		6.89
		6.9
		6.91
		6.92
		6.93
		6.94
		6.95
		6.96
		6.97
		6.98
		6.99
		7
		7.01
		7.02
		7.03
		7.04
		7.05
		7.06
		7.07
		7.08
		7.09
		7.1
		7.11
		7.12
		7.13
		7.14
		7.15
		7.16
		7.17
		7.18
		7.19
		7.2
		7.21
		7.22
		7.23
		7.24
		7.25
		7.26
		7.27
		7.28
		7.29
		7.3
		7.31
		7.32
		7.33
		7.34
		7.35
		7.36
		7.37
		7.38
		7.39
		7.4
		7.41
		7.42
		7.43
		7.44
		7.45
		7.46
		7.47
		7.48
		7.49
		7.5
		7.51
		7.52
		7.53
		7.54

## Sheet: Figure 2d
		Distance	SPL
Figure 2d		cm	db
		1	92.3667	0.44969	85.4333	0.41899	80.7	0.42426
		5	85.6111	1.23478	78.2667	0.89938	72.4667	0.41096
		10	81.0556	0.82027	74.8667	0.18856	69.3333	0.4714
		15	76.6667	0.4714	71.0333	0.77603	65.7	0.42426
		20	70.7556	0.54524	63.9667	0.81786	61.8	0.3909
		25	67.9222	0.10999	59.9333	0.09428	55	0.8165
		30	65.0111	0.80293	57.5	0.40825	53.3667	0.44969
		50	56.2333	0.88066	46.1	0.14142	42.3667	0.44969
		100	51.1889	0.6002	43.4	0.43205	39.7333	0.52493

## Sheet: Figure 2e
		Frequency	SPL		Integrated Y1
Figure 2e		Hz	db
		20	79		0
		40	78.9333		1579.33
		60	85.5		3223.67
		80	81.5		4893.67
		100	78.2667		6491.33
		200	75.2333		14166.3
		300	81.1667		21986.3
		400	86.9333		30391.3
		500	74.4667		38461.3
		600	68.4333		45606.3
		700	73.2667		52691.3
		800	83.9		60549.7
		900	80.3667		68763
		1000	82.3333		76898
		2000	82.1		159115
		3000	65.8667		233098
		4000	70.2667		301165
		5000	65.3667		368981
		6000	66.8		435065
		7000	63.9		500415
		8000	66.5333		565631
		9000	68.0333		632915
		10000	65.7333		699798
		11000	70.5		767915
		12000	65.3333		835831
		13000	65.6667		901331
		14000	64.4333		966381
		15000	65.4667		1.03133e+06
		16000	66.6333		1.09738e+06
		17000	66.3333		1.16386e+06
		18000	65.6667		1.22986e+06
		19000	66.0667		1.29573e+06
		20000	62.3667		1359948

## Sheet: Figure 2f
		First Resonance Point
		Hz
Figure 2f		100	43.3333	4.71405
		110	90	8.16497
		120	210	8.16497
		135	750	40.8248
		164	983.333	23.5702

## Sheet: Figure 2g
		Lcut	Freq		SPL			Response time	SNR
Figure 2g		3	203.333	4.71405	82.1	0.3266		ms		0.18856
		3.5	213.333	4.71405	82.0667	0.40277		40	17.9333	0.12472
		4	220	8.16497	82.1333	0.26247		40	17.4667	0.41899
		4.5	236.667	4.71405	82.4667	0.54365		40	17.7	0.28284
		5	243.333	4.71405	81.0667	0.665		40	17.3	0.29439

## Sheet: Figure 2h
						Stretched
		Time	MEG1			Time	MEG3
		ms				ms
Figure 2h		0.02083	0.01377			0.02083	0.24614
		0.04167	-0.02446			0.04167	0.21482
		0.0625	-0.06154			0.0625	0.17597
		0.08333	-0.0971			0.08333	0.13275
		0.10417	-0.131			0.10417	0.08777
		0.125	-0.1631			0.125	0.04121
		0.14583	-0.19321			0.14583	-0.00749
		0.16667	-0.22116			0.16667	-0.05743
		0.1875	-0.24666			0.1875	-0.1063
		0.20833	-0.26923			0.20833	-0.15181
		0.22917	-0.28831			0.22917	-0.19248
		0.25	-0.3033			0.25	-0.22706
		0.27083	-0.31361			0.27083	-0.25389
		0.29167	-0.31893			0.29167	-0.27223
		0.3125	-0.31925			0.3125	-0.28332
		0.33333	-0.31493			0.33333	-0.28849
		0.35417	-0.30667			0.35417	-0.28683
		0.375	-0.29511			0.375	-0.27659
		0.39583	-0.28064			0.39583	-0.25822
		0.41667	-0.2632			0.41667	-0.23456
		0.4375	-0.24243			0.4375	-0.20869
		0.45833	-0.21803			0.45833	-0.18296
		0.47917	-0.1899			0.47917	-0.15889
		0.5	-0.15833			0.5	-0.13666
		0.52083	-0.12393			0.52083	-0.11589
		0.54167	-0.08757			0.54167	-0.09755
		0.5625	-0.05022			0.5625	-0.08293
		0.58333	-0.01271			0.58333	-0.07138
		0.60417	0.02425			0.60417	-0.06143
		0.625	0.06021			0.625	-0.053
		0.64583	0.09491			0.64583	-0.04609
		0.66667	0.12813			0.66667	-0.03877
		0.6875	0.15969			0.6875	-0.02868
		0.70833	0.18945			0.70833	-0.01514
		0.72917	0.21716			0.72917	0.00114
		0.75	0.24244			0.75	0.01913
		0.77083	0.26463			0.77083	0.03825
		0.79167	0.28292			0.79167	0.05961
		0.8125	0.29664			0.8125	0.08508
		0.83333	0.30531			0.83333	0.11409
		0.85417	0.30885			0.85417	0.14303
		0.875	0.30746			0.875	0.16978
		0.89583	0.30163			0.89583	0.1962
		0.91667	0.29197			0.91667	0.22449
		0.9375	0.2789			0.9375	0.25377
		0.95833	0.26267			0.95833	0.28104
		0.97917	0.24322			0.97917	0.3042
		1	0.22039			1	0.32297
		1.02	0.19407			1.02	0.33749
		1.04	0.16432			1.04	0.3468
		1.06	0.13139			1.06	0.34882
		1.08	0.09571			1.08	0.34254
		1.1	0.0581			1.1	0.329
		1.13	0.01963			1.13	0.30893
		1.15	-0.01872			1.15	0.28116
		1.17	-0.05608			1.17	0.24514
		1.19	-0.09195			1.19	0.2032
		1.21	-0.12617			1.21	0.15853
		1.23	-0.15867			1.23	0.11208
		1.25	-0.18932			1.25	0.06316
		1.27	-0.218			1.27	0.01203
		1.29	-0.24436			1.29	-0.03925
		1.31	-0.26793			1.31	-0.08803
		1.33	-0.28806			1.33	-0.13249
		1.35	-0.3041			1.35	-0.17143
		1.38	-0.31552			1.38	-0.20341
		1.4	-0.32198			1.4	-0.22717
		1.42	-0.32346			1.42	-0.2432
		1.44	-0.32024			1.44	-0.2531
		1.46	-0.31284			1.46	-0.25673
		1.48	-0.30188			1.48	-0.25209
		1.5	-0.28783			1.5	-0.23864
		1.52	-0.27081			1.52	-0.21874
		1.54	-0.25052			1.54	-0.19572
		1.56	-0.22662			1.56	-0.17235
		1.58	-0.19897			1.58	-0.15055
		1.6	-0.16776			1.6	-0.13085
		1.62	-0.13354			1.62	-0.11251
		1.65	-0.09714			1.65	-0.09574
		1.67	-0.05945			1.67	-0.08196
		1.69	-0.02137			1.69	-0.07144
		1.71	0.01638			1.71	-0.06316
		1.73	0.05328			1.73	-0.05688
		1.75	0.08895			1.75	-0.05278
		1.77	0.12309			1.77	-0.04915
		1.79	0.15541			1.79	-0.04315
		1.81	0.18573			1.81	-0.03339
		1.83	0.21396			1.83	-0.02022
		1.85	0.23988			1.85	-0.00459
		1.87	0.26311			1.87	0.01259
		1.9	0.28293			1.9	0.03169
		1.92	0.29854			1.92	0.05454
		1.94	0.30936			1.94	0.08164
		1.96	0.3151			1.96	0.1101
		1.98	0.31581			1.98	0.13682
		2	0.31192			2	0.16246
		2.02	0.304			2.02	0.18959
		2.04	0.29259			2.04	0.21859
		2.06	0.27796			2.06	0.24699
		2.08	0.26008			2.08	0.2723
		2.1	0.23859			2.1	0.29359
		2.12	0.21324			2.12	0.3109
		2.15	0.1841			2.15	0.32347
		2.17	0.15144			2.17	0.32929
		2.19	0.11583			2.19	0.32679
		2.21	0.07803			2.21	0.31662
		2.23	0.03897			2.23	0.30016
		2.25	-0.000266			2.25	0.2769
		2.27	-0.03876			2.27	0.24555
		2.29	-0.07587			2.29	0.20714
		2.31	-0.11126			2.31	0.16475
		2.33	-0.14476			2.33	0.12036
		2.35	-0.17628			2.35	0.07376
		2.37	-0.2058			2.37	0.02481
		2.4	-0.23319			2.4	-0.02482
		2.42	-0.25811			2.42	-0.07259
		2.44	-0.27993			2.44	-0.11674
		2.46	-0.29795			2.46	-0.15638
		2.48	-0.31143			2.48	-0.19016
		2.5	-0.3199			2.5	-0.21648
		2.52	-0.32319			2.52	-0.23527
		2.54	-0.32147			2.54	-0.24803
		2.56	-0.31531			2.56	-0.25531
		2.58	-0.30544			2.58	-0.2553
		2.6	-0.29257			2.6	-0.24651
		2.62	-0.2769			2.62	-0.23035
		2.65	-0.25807			2.65	-0.21009
		2.67	-0.23561			2.67	-0.18871
		2.69	-0.20913			2.69	-0.16819
		2.71	-0.17872			2.71	-0.14936
		2.73	-0.14492			2.73	-0.1321
		2.75	-0.10855			2.75	-0.11654
		2.77	-0.07061			2.77	-0.10382
		2.79	-0.03214			2.79	-0.09443
		2.81	0.00602			2.81	-0.08738
		2.83	0.04332			2.83	-0.08198
		2.85	0.07951			2.85	-0.07857
		2.87	0.11437			2.87	-0.07647
		2.9	0.14765			2.9	-0.07321
		2.92	0.17913			2.92	-0.06675
		2.94	0.20858			2.94	-0.05693
		2.96	0.23573			2.96	-0.04459
		2.98	0.26022			2.98	-0.03066
		3	0.28138			3	-0.01526
		3.02	0.29849			3.02	0.00306
		3.04	0.31095			3.04	0.02597
		3.06	0.31833			3.06	0.05215
		3.08	0.32052			3.08	0.07818
		3.1	0.31767			3.1	0.10286
		3.12	0.31031			3.12	0.12808
		3.15	0.29913			3.15	0.15493
		3.17	0.28467			3.17	0.18143
		3.19	0.26715			3.19	0.20487
		3.21	0.24636			3.21	0.22415
		3.23	0.22202			3.23	0.23945
		3.25	0.19392			3.25	0.25076
		3.27	0.16215			3.27	0.25684
		3.29	0.12713			3.29	0.25569
		3.31	0.08954			3.31	0.24661
		3.33	0.05043			3.33	0.23041
		3.35	0.01102			3.35	0.20739
		3.37	-0.02768			3.37	0.17656
		3.4	-0.06498			3.4	0.13828
		3.42	-0.10066			3.42	0.09545
		3.44	-0.13466			3.44	0.05059
		3.46	-0.16694			3.46	0.00365
		3.48	-0.19735			3.48	-0.04595
		3.5	-0.22562			3.5	-0.09682
		3.52	-0.25136			3.52	-0.14618
		3.54	-0.27395			3.54	-0.19202
		3.56	-0.29274			3.56	-0.2334
		3.58	-0.30722			3.58	-0.26909
		3.6	-0.31699			3.6	-0.29721
		3.62	-0.32188			3.62	-0.31691
		3.65	-0.32184			3.65	-0.32944
		3.67	-0.3171			3.67	-0.33616
		3.69	-0.30822			3.69	-0.33608
		3.71	-0.29586			3.71	-0.32703
		3.73	-0.28046			3.73	-0.30931
		3.75	-0.26209			3.75	-0.28628
		3.77	-0.24037			3.77	-0.26168
		3.79	-0.21501			3.79	-0.2379
		3.81	-0.18597			3.81	-0.21582
		3.83	-0.15356			3.83	-0.19511
		3.85	-0.1183			3.85	-0.17548
		3.87	-0.08096			3.87	-0.15787
		3.9	-0.04254			3.9	-0.14345
		3.92	-0.00403			3.92	-0.13184
		3.94	0.03384			3.94	-0.12211
		3.96	0.07065			3.96	-0.11443
		3.98	0.10615			3.98	-0.10865
		4	0.1401			4	-0.10261
		4.02	0.17231			4.02	-0.09382
		4.04	0.20259			4.04	-0.0813
		4.06	0.23072			4.06	-0.06556
		4.08	0.25636			4.08	-0.04762
		4.1	0.27886			4.1	-0.02837
		4.12	0.29745			4.12	-0.00722
		4.15	0.31149			4.15	0.01764
		4.17	0.32053			4.17	0.04627
		4.19	0.32438			4.19	0.07576
		4.21	0.32317			4.21	0.10383
		4.23	0.31732			4.23	0.13156
		4.25	0.30752			4.25	0.1608
		4.27	0.29434			4.27	0.19075
		4.29	0.27802			4.29	0.21896
		4.31	0.25837			4.31	0.24365
		4.33	0.23504			4.33	0.26432
		4.35	0.20792			4.35	0.28071
		4.37	0.17712			4.37	0.29161
		4.4	0.143			4.4	0.29524
		4.42	0.10615			4.42	0.29061
		4.44	0.06744			4.44	0.27845
		4.46	0.02795			4.46	0.25943
		4.48	-0.01123			4.48	0.23256
		4.5	-0.04934			4.5	0.19726
		4.52	-0.08595			4.52	0.15589
		4.54	-0.12087			4.54	0.1118
		4.56	-0.154			4.56	0.0658
		4.58	-0.18525			4.58	0.01677
		4.6	-0.21444			4.6	-0.03483
		4.62	-0.24132			4.62	-0.08613
		4.65	-0.26537			4.65	-0.13437
		4.67	-0.28586			4.67	-0.17832
		4.69	-0.30211			4.69	-0.2173
		4.71	-0.31362			4.71	-0.24994
		4.73	-0.32012			4.73	-0.27486
		4.75	-0.32158			4.75	-0.29222
		4.77	-0.31825			4.77	-0.30328
		4.79	-0.31068			4.79	-0.30795
		4.81	-0.29958			4.81	-0.30447
		4.83	-0.28548			4.83	-0.29216
		4.85	-0.26846			4.85	-0.27314
		4.88	-0.24814			4.88	-0.25099
		4.9	-0.22418			4.9	-0.22863
		4.92	-0.19642			4.92	-0.20769
		4.94	-0.16502			4.94	-0.18856
		4.96	-0.13055			4.96	-0.17082
		4.98	-0.09373			4.98	-0.15475
		5	-0.05554			5	-0.14137
		5.02	-0.0171			5.02	-0.13085
		5.04	0.02075			5.04	-0.12241
		5.06	0.05745			5.06	-0.11575
		5.08	0.09276			5.08	-0.1108
		5.1	0.12662			5.1	-0.10612
		5.13	0.15886			5.13	-0.09938
		5.15	0.18935			5.15	-0.08939
		5.17	0.21784			5.17	-0.07627
		5.19	0.24389			5.19	-0.06053
		5.21	0.26685			5.21	-0.04286
		5.23	0.28591			5.23	-0.02321
		5.25	0.30045			5.25	-0.000215419
		5.27	0.31013			5.27	0.02677
		5.29	0.31486			5.29	0.05551
		5.31	0.31478			5.31	0.08322
		5.33	0.31027			5.33	0.11021
		5.35	0.30188			5.35	0.13861
		5.38	0.29007			5.38	0.16864
		5.4	0.27509			5.4	0.19796
		5.42	0.25679			5.42	0.22435
		5.44	0.23485			5.44	0.24703
		5.46	0.20911			5.46	0.26579
		5.48	0.17971			5.48	0.27993
		5.5	0.14698			5.5	0.28774
		5.52	0.1114			5.52	0.28766
		5.54	0.07375			5.54	0.27978
		5.56	0.03504			5.56	0.26499
		5.58	-0.00369			5.58	0.24286
		5.6	-0.0416			5.6	0.21241
		5.63	-0.07817			5.63	0.17506
		5.65	-0.11317			5.65	0.13411
		5.67	-0.14643			5.67	0.09115
		5.69	-0.17776			5.69	0.04524
		5.71	-0.20699			5.71	-0.00398
		5.73	-0.23391			5.73	-0.0541
		5.75	-0.25813			5.75	-0.10173
		5.77	-0.27904			5.77	-0.1449
		5.79	-0.29612			5.79	-0.18282
		5.81	-0.30888			5.81	-0.21426
		5.83	-0.317			5.83	-0.23761
		5.85	-0.32035			5.85	-0.25279
		5.88	-0.31892			5.88	-0.26124
		5.9	-0.31298			5.9	-0.26349
		5.92	-0.30311			5.92	-0.25808
		5.94	-0.28992			5.94	-0.24371
		5.96	-0.27366			5.96	-0.2217
		5.98	-0.25413			5.98	-0.19566
		6	-0.23097			6	-0.16909
		6.02	-0.20397			6.02	-0.14392
		6.04	-0.17324			6.04	-0.12056
		6.06	-0.13922			6.06	-0.09878
		6.08	-0.10266			6.08	-0.07894
		6.1	-0.06459			6.1	-0.06238
		6.13	-0.02607			6.13	-0.04988
		6.15	0.01189			6.15	-0.04088
		6.17	0.04879			6.17	-0.03465
		6.19	0.08448			6.19	-0.03073
		6.21	0.11882			6.21	-0.0279
		6.23	0.15172			6.23	-0.02385
		6.25	0.18291			6.25	-0.01683
		6.27	0.21205			6.27	-0.00664
		6.29	0.23886			6.29	0.00596
		6.31	0.26287			6.31	0.02004
		6.33	0.28347			6.33	0.03547
		6.35	0.30014			6.35	0.05356
		6.38	0.31239			6.38	0.07565
		6.4	0.31988			6.4	0.10049
		6.42	0.32237			6.42	0.12505
		6.44	0.31998			6.44	0.14848
		6.46	0.31319			6.46	0.17277
		6.48	0.30266			6.48	0.19896
		6.5	0.28893			6.5	0.22507
		6.52	0.27205			6.52	0.24831
		6.54	0.25159			6.54	0.26757
		6.56	0.22722			6.56	0.28298
		6.58	0.19885			6.58	0.29436
		6.6	0.16685			6.6	0.30043
		6.63	0.13187			6.63	0.29951
		6.65	0.09474			6.65	0.29109
		6.67	0.0565			6.67	0.27582
		6.69	0.01814			6.69	0.25366
		6.71	-0.0196			6.71	0.22342
		6.73	-0.05635			6.73	0.18542
		6.75	-0.09197			6.75	0.14298
		6.77	-0.12621			6.77	0.09908
		6.79	-0.15877			6.79	0.05345
		6.81	-0.18932			6.81	0.00489
		6.83	-0.21758			6.83	-0.04537
		6.85	-0.24324			6.85	-0.09421
		6.88	-0.26582			6.88	-0.1393
		6.9	-0.28471			6.9	-0.17954
		6.92	-0.2994			6.92	-0.21357
		6.94	-0.30952			6.94	-0.2396
		6.96	-0.31486			6.96	-0.25713
		6.98	-0.3155			6.98	-0.26731
		7	-0.31172			7	-0.27108
		7.02	-0.30406			7.02	-0.26756
		7.04	-0.29313			7.04	-0.25504
		7.06	-0.27914			7.06	-0.23397
		7.08	-0.26188			7.08	-0.20776
		7.1	-0.24104			7.1	-0.18039
		7.13	-0.21641			7.13	-0.15421
		7.15	-0.18813			7.15	-0.12976
		7.17	-0.15657			7.17	-0.10676
		7.19	-0.12223			7.19	-0.08541
		7.21	-0.08576			7.21	-0.06673
		7.23	-0.04804			7.23	-0.05159
		7.25	-0.01009			7.25	-0.03968
		7.27	0.02727			7.27	-0.03022
		7.29	0.06355			7.29	-0.02311
		7.31	0.09847			7.31	-0.01784
		7.33	0.13186			7.33	-0.01237
		7.35	0.16364			7.35	-0.00419
		7.38	0.19373			7.38	0.00778
		7.4	0.22192			7.4	0.02281
		7.42	0.24778			7.42	0.03949
		7.44	0.27052			7.44	0.05719
		7.46	0.28933			7.46	0.07712
		7.48	0.30358			7.48	0.10126
		7.5	0.313			7.5	0.12911
		7.52	0.31752			7.52	0.15723
		7.54	0.31716			7.54	0.18345
		7.56	0.31231			7.56	0.20937
		7.58	0.30356			7.58	0.23711
		7.6	0.29143			7.6	0.26549
		7.63	0.2762			7.63	0.29134
		7.65	0.2577			7.65	0.31284
		7.67	0.23557			7.67	0.33021
		7.69	0.20966			7.69	0.34383
		7.71	0.18003			7.71	0.35262
		7.73	0.147			7.73	0.35429
		7.75	0.11121			7.75	0.34735
		7.77	0.07359			7.77	0.33247
		7.79	0.03534			7.79	0.31072
		7.81	-0.00246			7.81	0.28161
		7.83	-0.03922			7.83	0.24468
		7.85	-0.07476			7.85	0.20203
		7.88	-0.10905			7.88	0.15683
		7.9	-0.14194			7.9	0.10979
		7.92	-0.17311			7.92	0.05978
		7.94	-0.2022			7.94	0.00741
		7.96	-0.2288			7.96	-0.04437
		7.98	-0.2524			7.98	-0.09271
		8	-0.27245			8	-0.13625
		8.02	-0.28849			8.02	-0.17397
		8.04	-0.30019			8.04	-0.20435
		8.06	-0.30726			8.06	-0.22651
		8.08	-0.30953			8.08	-0.24118
		8.1	-0.30703			8.1	-0.24958
		8.13	-0.30015			8.13	-0.25128
		8.15	-0.28962			8.15	-0.2445
		8.17	-0.27602			8.17	-0.22885
		8.19	-0.25948			8.19	-0.20693
		8.21	-0.23968			8.21	-0.18276
		8.23	-0.21616			8.23	-0.15911
		8.25	-0.18875			8.25	-0.13693
		8.27	-0.15766			8.27	-0.11611
		8.29	-0.12341			8.29	-0.0967
		8.31	-0.08677			8.31	-0.07966
		8.33	-0.04878			8.33	-0.06615
		8.35	-0.01056			8.35	-0.0561
		8.38	0.0271			8.38	-0.04846
		8.4	0.06386			8.4	-0.04245
		8.42	0.09956			8.42	-0.03763
		8.44	0.13407			8.44	-0.03283
		8.46	0.16714			8.46	-0.02613
		8.48	0.19844			8.48	-0.01624
		8.5	0.22764			8.5	-0.00318
		8.52	0.2543			8.52	0.01196
		8.54	0.27779			8.54	0.0281
		8.56	0.29741			8.56	0.04585
		8.58	0.31265			8.58	0.06727
		8.6	0.32329			8.6	0.09295
		8.63	0.32923			8.63	0.12021
		8.65	0.33049			8.65	0.14598
		8.67	0.32725			8.67	0.17052
		8.69	0.31983			8.69	0.19611
		8.71	0.30865			8.71	0.22289
		8.73	0.29391			8.73	0.24829
		8.75	0.27554			8.75	0.26995
		8.77	0.25332			8.77	0.28748
		8.79	0.22732			8.79	0.30124
		8.81	0.19789			8.81	0.31067
		8.83	0.16541			8.83	0.3139
		8.85	0.13028			8.85	0.3092
		8.88	0.09311			8.88	0.29656
		8.9	0.05472			8.9	0.27694
		8.92	0.01608			8.92	0.25038
		8.94	-0.02193			8.94	0.21635
		8.96	-0.05879			8.96	0.17618
		8.98	-0.09416			8.98	0.13281
		9	-0.12786			9	0.08765
		9.02	-0.15972			9.02	0.03976
		9.04	-0.18958			9.04	-0.01104
		9.06	-0.21731			9.06	-0.06221
		9.08	-0.24242			9.08	-0.11069
		9.1	-0.26421			9.1	-0.15494
		9.13	-0.28201			9.13	-0.19383
		9.15	-0.29533			9.15	-0.22551
		9.17	-0.30397			9.17	-0.24869
		9.19	-0.30791			9.19	-0.26406
		9.21	-0.30724			9.21	-0.27333
		9.23	-0.30226			9.23	-0.27663
		9.25	-0.29346			9.25	-0.2721
		9.27	-0.28131			9.27	-0.25845
		9.29	-0.26596			9.29	-0.23741
		9.31	-0.24714			9.31	-0.21302
		9.33	-0.22463			9.33	-0.18875
		9.35	-0.19837			9.35	-0.1658
		9.38	-0.16854			9.38	-0.14407
		9.4	-0.13561			9.4	-0.1237
		9.42	-0.10011			9.42	-0.10562
		9.44	-0.06289			9.44	-0.09109
		9.46	-0.02507			9.46	-0.08056
		9.48	0.01251			9.48	-0.0733
		9.5	0.04926			9.5	-0.06843
		9.52	0.08493			9.52	-0.06547
		9.54	0.11939			9.54	-0.06342
		9.56	0.15233			9.56	-0.06029
		9.58	0.18353			9.58	-0.05407
		9.6	0.21275			9.6	-0.04414
		9.62				9.62
		9.65				9.65
		9.67				9.67
		9.69				9.69
		9.71				9.71
		9.73				9.73
		9.75				9.75
		9.77				9.77
		9.79				9.79
		9.81				9.81
		9.83				9.83
		9.85				9.85
		9.87				9.87
		9.9				9.9
		9.92				9.92
		9.94				9.94
		9.96				9.96
		9.98				9.98
		10				10
		10.02				10.02
		10.04				10.04
		10.06				10.06
		10.08				10.08
		10.1				10.1
		10.13				10.13
		10.15				10.15
		10.17				10.17
		10.19				10.19
		10.21				10.21
		10.23				10.23
		10.25				10.25
		10.27				10.27
		10.29				10.29
		10.31				10.31
		10.33				10.33
		10.35				10.35
		10.38				10.38
		10.4				10.4
		10.42				10.42
		10.44				10.44
		10.46				10.46
		10.48				10.48
		10.5				10.5
		10.52				10.52
		10.54				10.54
		10.56				10.56
		10.58				10.58
		10.6				10.6
		10.63				10.63
		10.65				10.65
		10.67				10.67
		10.69				10.69
		10.71				10.71
		10.73				10.73
		10.75				10.75
		10.77				10.77
		10.79				10.79
		10.81				10.81
		10.83				10.83
		10.85				10.85
		10.88				10.88
		10.9				10.9
		10.92				10.92
		10.94				10.94
		10.96				10.96
		10.98				10.98
		11				11
		11.02				11.02
		11.04				11.04
		11.06				11.06
		11.08				11.08
		11.1				11.1
		11.12				11.12
		11.15				11.15
		11.17				11.17
		11.19				11.19
		11.21				11.21
		11.23				11.23
		11.25				11.25
		11.27				11.27
		11.29				11.29
		11.31				11.31
		11.33				11.33
		11.35				11.35
		11.37				11.37
		11.4				11.4
		11.42				11.42
		11.44				11.44
		11.46				11.46
		11.48				11.48
		11.5				11.5
		11.52				11.52
		11.54				11.54
		11.56				11.56
		11.58				11.58
		11.6				11.6
		11.62				11.62
		11.65				11.65
		11.67				11.67
		11.69				11.69
		11.71				11.71
		11.73				11.73
		11.75				11.75
		11.77				11.77
		11.79				11.79
		11.81				11.81
		11.83				11.83
		11.85				11.85
		11.87				11.87
		11.9				11.9
		11.92				11.92
		11.94				11.94
		11.96				11.96
		11.98				11.98
		12				12
		12.02				12.02
		12.04				12.04
		12.06				12.06
		12.08				12.08
		12.1				12.1
		12.12				12.12
		12.15				12.15
		12.17				12.17
		12.19				12.19
		12.21				12.21
		12.23				12.23
		12.25				12.25
		12.27				12.27
		12.29				12.29
		12.31				12.31
		12.33				12.33
		12.35				12.35
		12.37				12.37
		12.4				12.4
		12.42				12.42
		12.44				12.44
		12.46				12.46
		12.48				12.48
		12.5				12.5
		12.52				12.52
		12.54				12.54
		12.56				12.56
		12.58				12.58
		12.6				12.6
		12.62				12.62
		12.65				12.65
		12.67				12.67
		12.69				12.69
		12.71				12.71
		12.73				12.73
		12.75				12.75
		12.77				12.77
		12.79				12.79
		12.81				12.81
		12.83				12.83
		12.85				12.85
		12.87				12.87
		12.9				12.9
		12.92				12.92
		12.94				12.94
		12.96				12.96
		12.98				12.98
		13				13
		13.02				13.02
		13.04				13.04
		13.06				13.06
		13.08				13.08
		13.1				13.1
		13.12				13.12
		13.15				13.15
		13.17				13.17
		13.19				13.19
		13.21				13.21
		13.23				13.23
		13.25				13.25
		13.27				13.27
		13.29				13.29
		13.31				13.31
		13.33				13.33
		13.35				13.35
		13.37				13.37
		13.4				13.4
		13.42				13.42
		13.44				13.44
		13.46				13.46
		13.48				13.48
		13.5				13.5
		13.52				13.52
		13.54				13.54
		13.56				13.56
		13.58				13.58
		13.6				13.6
		13.62				13.62
		13.65				13.65
		13.67				13.67
		13.69				13.69
		13.71				13.71
		13.73				13.73
		13.75				13.75
		13.77				13.77
		13.79				13.79
		13.81				13.81
		13.83				13.83
		13.85				13.85
		13.87				13.87
		13.9				13.9
		13.92				13.92
		13.94				13.94
		13.96				13.96
		13.98				13.98
		14				14
		14.02				14.02
		14.04				14.04
		14.06				14.06
		14.08				14.08
		14.1				14.1
		14.12				14.12
		14.15				14.15
		14.17				14.17
		14.19				14.19
		14.21				14.21
		14.23				14.23
		14.25				14.25
		14.27				14.27
		14.29				14.29
		14.31				14.31
		14.33				14.33
		14.35				14.35
		14.37				14.37
		14.4				14.4
		14.42				14.42
		14.44				14.44
		14.46				14.46
		14.48				14.48
		14.5				14.5
		14.52				14.52
		14.54				14.54
		14.56				14.56
		14.58				14.58
		14.6				14.6
		14.62				14.62
		14.65				14.65
		14.67				14.67
		14.69				14.69
		14.71				14.71
		14.73				14.73
		14.75				14.75
		14.77				14.77
		14.79				14.79
		14.81				14.81
		14.83				14.83
		14.85				14.85
		14.87				14.87
		14.9				14.9
		14.92				14.92
		14.94				14.94
		14.96				14.96
		14.98				14.98
		15				15
		15.02				15.02
		15.04				15.04
		15.06				15.06
		15.08				15.08
		15.1				15.1
		15.12				15.12
		15.15				15.15
		15.17				15.17
		15.19				15.19
		15.21				15.21
		15.23				15.23
		15.25				15.25
		15.27				15.27
		15.29				15.29
		15.31				15.31
		15.33				15.33
		15.35				15.35
		15.37				15.37
		15.4				15.4
		15.42				15.42
		15.44				15.44
		15.46				15.46
		15.48				15.48
		15.5				15.5
		15.52				15.52
		15.54				15.54
		15.56				15.56
		15.58				15.58
		15.6				15.6
		15.62				15.62
		15.65				15.65
		15.67				15.67
		15.69				15.69
		15.71				15.71
		15.73				15.73
		15.75				15.75
		15.77				15.77
		15.79				15.79
		15.81				15.81
		15.83				15.83
		15.85				15.85
		15.87				15.87
		15.9				15.9
		15.92				15.92
		15.94				15.94
		15.96				15.96
		15.98				15.98
		16				16
		16.02				16.02
		16.04				16.04
		16.06				16.06
		16.08				16.08
		16.1				16.1
		16.12				16.12
		16.15				16.15
		16.17				16.17
		16.19				16.19
		16.21				16.21
		16.23				16.23
		16.25				16.25
		16.27				16.27
		16.29				16.29
		16.31				16.31
		16.33				16.33
		16.35				16.35
		16.37				16.37
		16.4				16.4
		16.42				16.42
		16.44				16.44
		16.46				16.46
		16.48				16.48
		16.5				16.5
		16.52				16.52
		16.54				16.54
		16.56				16.56
		16.58				16.58
		16.6				16.6
		16.62				16.62
		16.65				16.65
		16.67				16.67
		16.69				16.69
		16.71				16.71
		16.73				16.73
		16.75				16.75
		16.77				16.77
		16.79				16.79
		16.81				16.81
		16.83				16.83
		16.85				16.85
		16.87				16.87
		16.9				16.9
		16.92				16.92
		16.94				16.94
		16.96				16.96
		16.98				16.98
		17				17
		17.02				17.02
		17.04				17.04
		17.06				17.06
		17.08				17.08
		17.1				17.1
		17.12				17.12
		17.15				17.15
		17.17				17.17
		17.19				17.19
		17.21				17.21
		17.23				17.23
		17.25				17.25
		17.27				17.27
		17.29				17.29
		17.31				17.31
		17.33				17.33
		17.35				17.35
		17.37				17.37
		17.4				17.4
		17.42				17.42
		17.44				17.44
		17.46				17.46
		17.48				17.48
		17.5				17.5
		17.52				17.52
		17.54				17.54
		17.56				17.56
		17.58				17.58
		17.6				17.6
		17.62				17.62
		17.65				17.65
		17.67				17.67
		17.69				17.69
		17.71				17.71
		17.73				17.73
		17.75				17.75
		17.77				17.77
		17.79				17.79
		17.81				17.81
		17.83				17.83
		17.85				17.85
		17.88				17.88
		17.9				17.9
		17.92				17.92
		17.94				17.94
		17.96				17.96
		17.98				17.98
		18				18
		18.02				18.02
		18.04				18.04
		18.06				18.06
		18.08				18.08
		18.1				18.1
		18.13				18.13
		18.15				18.15
		18.17				18.17
		18.19				18.19
		18.21				18.21
		18.23				18.23
		18.25				18.25
		18.27				18.27
		18.29				18.29
		18.31				18.31
		18.33				18.33
		18.35				18.35
		18.38				18.38
		18.4				18.4
		18.42				18.42
		18.44				18.44
		18.46				18.46
		18.48				18.48
		18.5				18.5
		18.52				18.52
		18.54				18.54
		18.56				18.56
		18.58				18.58
		18.6				18.6
		18.63				18.63
		18.65				18.65
		18.67				18.67
		18.69				18.69
		18.71				18.71
		18.73				18.73
		18.75				18.75
		18.77				18.77
		18.79				18.79
		18.81				18.81
		18.83				18.83
		18.85				18.85
		18.88				18.88
		18.9				18.9
		18.92				18.92
		18.94				18.94
		18.96				18.96
		18.98				18.98
		19				19
		19.02				19.02
		19.04				19.04
		19.06				19.06
		19.08				19.08
		19.1				19.1
		19.13				19.13
		19.15				19.15
		19.17				19.17
		19.19				19.19
		19.21				19.21
		19.23				19.23
		19.25				19.25
		19.27				19.27
		19.29				19.29
		19.31				19.31
		19.33				19.33
		19.35				19.35
		19.38				19.38
		19.4				19.4
		19.42				19.42
		19.44				19.44
		19.46				19.46
		19.48				19.48
		19.5				19.5
		19.52				19.52
		19.54				19.54
		19.56				19.56
		19.58				19.58
		19.6				19.6
		19.63				19.63
		19.65				19.65
		19.67				19.67
		19.69				19.69
		19.71				19.71
		19.73				19.73
		19.75				19.75
		19.77				19.77
		19.79				19.79
		19.81				19.81
		19.83				19.83
		19.85				19.85
		19.88				19.88
		19.9				19.9
		19.92				19.92
		19.94				19.94
		19.96				19.96
		19.98				19.98
		20				20
		20.02				20.02
		20.04				20.04
		20.06				20.06
		20.08				20.08
		20.1				20.1
		20.13				20.13
		20.15				20.15
		20.17				20.17
		20.19				20.19
		20.21				20.21
		20.23				20.23
		20.25				20.25
		20.27				20.27
		20.29				20.29
		20.31				20.31
		20.33				20.33
		20.35				20.35
		20.38				20.38
		20.4				20.4
		20.42				20.42
		20.44				20.44
		20.46				20.46
		20.48				20.48
		20.5				20.5
		20.52				20.52
		20.54				20.54
		20.56				20.56
		20.58				20.58
		20.6				20.6
		20.63				20.63
		20.65				20.65
		20.67				20.67
		20.69				20.69
		20.71				20.71
		20.73				20.73
		20.75				20.75
		20.77				20.77
		20.79				20.79
		20.81				20.81
		20.83				20.83
		20.85				20.85
		20.88				20.88
		20.9				20.9
		20.92				20.92
		20.94				20.94
		20.96				20.96
		20.98				20.98
		21				21
		21.02				21.02
		21.04				21.04
		21.06				21.06
		21.08				21.08
		21.1				21.1
		21.13				21.13
		21.15				21.15
		21.17				21.17
		21.19				21.19
		21.21				21.21
		21.23				21.23
		21.25				21.25
		21.27				21.27
		21.29				21.29
		21.31				21.31
		21.33				21.33
		21.35				21.35
		21.38				21.38
		21.4				21.4
		21.42				21.42
		21.44				21.44
		21.46				21.46
		21.48				21.48
		21.5				21.5
		21.52				21.52
		21.54				21.54
		21.56				21.56
		21.58				21.58
		21.6				21.6
		21.63				21.63
		21.65				21.65
		21.67				21.67
		21.69				21.69
		21.71				21.71
		21.73				21.73
		21.75				21.75
		21.77				21.77
		21.79				21.79
		21.81				21.81
		21.83				21.83
		21.85				21.85
		21.88				21.88
		21.9				21.9
		21.92				21.92
		21.94				21.94
		21.96				21.96
		21.98				21.98
		22				22
		22.02				22.02
		22.04				22.04
		22.06				22.06
		22.08				22.08
		22.1				22.1
		22.13				22.13
		22.15				22.15
		22.17				22.17
		22.19				22.19
		22.21				22.21
		22.23				22.23
		22.25				22.25
		22.27				22.27
		22.29				22.29
		22.31				22.31
		22.33				22.33
		22.35				22.35
		22.38				22.38
		22.4				22.4
		22.42				22.42
		22.44				22.44
		22.46				22.46
		22.48				22.48
		22.5				22.5
		22.52				22.52
		22.54				22.54
		22.56				22.56
		22.58				22.58
		22.6				22.6
		22.63				22.63
		22.65				22.65
		22.67				22.67
		22.69				22.69
		22.71				22.71
		22.73				22.73
		22.75				22.75
		22.77				22.77
		22.79				22.79
		22.81				22.81
		22.83				22.83
		22.85				22.85
		22.88				22.88
		22.9				22.9
		22.92				22.92
		22.94				22.94
		22.96				22.96
		22.98				22.98
		23				23
		23.02				23.02
		23.04				23.04
		23.06				23.06
		23.08				23.08
		23.1				23.1
		23.13				23.13
		23.15				23.15
		23.17				23.17
		23.19				23.19
		23.21				23.21
		23.23				23.23
		23.25				23.25
		23.27				23.27
		23.29				23.29
		23.31				23.31
		23.33				23.33
		23.35				23.35
		23.38				23.38
		23.4				23.4
		23.42				23.42
		23.44				23.44
		23.46				23.46
		23.48				23.48
		23.5				23.5
		23.52				23.52
		23.54				23.54
		23.56				23.56
		23.58				23.58
		23.6				23.6
		23.63				23.63
		23.65				23.65
		23.67				23.67
		23.69				23.69
		23.71				23.71
		23.73				23.73
		23.75				23.75
		23.77				23.77
		23.79				23.79
		23.81				23.81
		23.83				23.83
		23.85				23.85
		23.88				23.88
		23.9				23.9
		23.92				23.92
		23.94				23.94
		23.96				23.96
		23.98				23.98
		24				24
		24.02				24.02
		24.04				24.04
		24.06				24.06
		24.08				24.08
		24.1				24.1
		24.13				24.13
		24.15				24.15
		24.17				24.17
		24.19				24.19
		24.21				24.21
		24.23				24.23
		24.25				24.25
		24.27				24.27
		24.29				24.29
		24.31				24.31
		24.33				24.33
		24.35				24.35
		24.38				24.38
		24.4				24.4
		24.42				24.42
		24.44				24.44
		24.46				24.46
		24.48				24.48
		24.5				24.5
		24.52				24.52
		24.54				24.54
		24.56				24.56
		24.58				24.58
		24.6				24.6
		24.63				24.63
		24.65				24.65
		24.67				24.67
		24.69				24.69
		24.71				24.71
		24.73				24.73
		24.75				24.75
		24.77				24.77
		24.79				24.79
		24.81				24.81
		24.83				24.83
		24.85				24.85
		24.88				24.88
		24.9				24.9
		24.92				24.92
		24.94				24.94
		24.96				24.96
		24.98				24.98
		25				25
		25.02				25.02
		25.04				25.04
		25.06				25.06
		25.08				25.08
		25.1				25.1
		25.13				25.13
		25.15				25.15
		25.17				25.17
		25.19				25.19
		25.21				25.21
		25.23				25.23
		25.25				25.25
		25.27				25.27
		25.29				25.29
		25.31				25.31
		25.33				25.33
		25.35				25.35
		25.38				25.38
		25.4				25.4
		25.42				25.42
		25.44				25.44
		25.46				25.46
		25.48				25.48
		25.5				25.5
		25.52				25.52
		25.54				25.54
		25.56				25.56
		25.58				25.58
		25.6				25.6
		25.63				25.63
		25.65				25.65
		25.67				25.67
		25.69				25.69
		25.71				25.71
		25.73				25.73
		25.75				25.75
		25.77				25.77
		25.79				25.79
		25.81				25.81
		25.83				25.83
		25.85				25.85
		25.88				25.88
		25.9				25.9
		25.92				25.92
		25.94				25.94
		25.96				25.96
		25.98				25.98
		26				26
		26.02				26.02
		26.04				26.04
		26.06				26.06
		26.08				26.08
		26.1				26.1
		26.13				26.13
		26.15				26.15
		26.17				26.17
		26.19				26.19
		26.21				26.21
		26.23				26.23
		26.25				26.25
		26.27				26.27
		26.29				26.29
		26.31				26.31
		26.33				26.33
		26.35				26.35
		26.38				26.38
		26.4				26.4
		26.42				26.42
		26.44				26.44
		26.46				26.46
		26.48				26.48
		26.5				26.5
		26.52				26.52
		26.54				26.54
		26.56				26.56
		26.58				26.58
		26.6				26.6
		26.63				26.63
		26.65				26.65
		26.67				26.67
		26.69				26.69
		26.71				26.71
		26.73				26.73
		26.75				26.75
		26.77				26.77
		26.79				26.79
		26.81				26.81
		26.83				26.83
		26.85				26.85
		26.88				26.88
		26.9				26.9
		26.92				26.92
		26.94				26.94
		26.96				26.96
		26.98				26.98
		27				27
		27.02				27.02
		27.04				27.04
		27.06				27.06
		27.08				27.08
		27.1				27.1
		27.13				27.13
		27.15				27.15
		27.17				27.17
		27.19				27.19
		27.21				27.21
		27.23				27.23
		27.25				27.25
		27.27				27.27
		27.29				27.29
		27.31				27.31
		27.33				27.33
		27.35				27.35
		27.38				27.38
		27.4				27.4
		27.42				27.42
		27.44				27.44
		27.46				27.46
		27.48				27.48
		27.5				27.5
		27.52				27.52
		27.54				27.54
		27.56				27.56
		27.58				27.58
		27.6				27.6
		27.63				27.63
		27.65				27.65
		27.67				27.67
		27.69				27.69
		27.71				27.71
		27.73				27.73
		27.75				27.75
		27.77				27.77
		27.79				27.79
		27.81				27.81
		27.83				27.83
		27.85				27.85
		27.88				27.88
		27.9				27.9
		27.92				27.92
		27.94				27.94
		27.96				27.96
		27.98				27.98
		28				28
		28.02				28.02
		28.04				28.04
		28.06				28.06
		28.08				28.08
		28.1				28.1
		28.13				28.13
		28.15				28.15
		28.17				28.17
		28.19				28.19
		28.21				28.21
		28.23				28.23
		28.25				28.25
		28.27				28.27
		28.29				28.29
		28.31				28.31
		28.33				28.33
		28.35				28.35
		28.38				28.38
		28.4				28.4
		28.42				28.42
		28.44				28.44
		28.46				28.46
		28.48				28.48
		28.5				28.5
		28.52				28.52
		28.54				28.54
		28.56				28.56
		28.58				28.58
		28.6				28.6
		28.63				28.63
		28.65				28.65
		28.67				28.67
		28.69				28.69
		28.71				28.71
		28.73				28.73
		28.75				28.75
		28.77				28.77
		28.79				28.79
		28.81				28.81
		28.83				28.83
		28.85				28.85
		28.88				28.88
		28.9				28.9
		28.92				28.92
		28.94				28.94
		28.96				28.96
		28.98				28.98
		29				29
		29.02				29.02
		29.04				29.04
		29.06				29.06
		29.08				29.08
		29.1				29.1
		29.13				29.13
		29.15				29.15
		29.17				29.17
		29.19				29.19
		29.21				29.21
		29.23				29.23
		29.25				29.25
		29.27				29.27
		29.29				29.29
		29.31				29.31
		29.33				29.33
		29.35				29.35
		29.38				29.38
		29.4				29.4
		29.42				29.42
		29.44				29.44
		29.46				29.46
		29.48				29.48
		29.5				29.5
		29.52				29.52
		29.54				29.54
		29.56				29.56
		29.58				29.58
		29.6				29.6
		29.63				29.63
		29.65				29.65
		29.67				29.67
		29.69				29.69
		29.71				29.71
		29.73				29.73
		29.75				29.75
		29.77				29.77
		29.79				29.79
		29.81				29.81
		29.83				29.83
		29.85				29.85
		29.88				29.88
		29.9				29.9
		29.92				29.92
		29.94				29.94
		29.96				29.96
		29.98				29.98
		30				30
		30.02				30.02
		30.04				30.04
		30.06				30.06
		30.08				30.08
		30.1				30.1
		30.13				30.13
		30.15				30.15
		30.17				30.17
		30.19				30.19
		30.21				30.21
		30.23				30.23
		30.25				30.25
		30.27				30.27
		30.29				30.29
		30.31				30.31
		30.33				30.33
		30.35				30.35
		30.38				30.38
		30.4				30.4
		30.42				30.42
		30.44				30.44
		30.46				30.46
		30.48				30.48
		30.5				30.5
		30.52				30.52
		30.54				30.54
		30.56				30.56
		30.58				30.58
		30.6				30.6
		30.63				30.63
		30.65				30.65
		30.67				30.67
		30.69				30.69
		30.71				30.71
		30.73				30.73
		30.75				30.75
		30.77				30.77
		30.79				30.79
		30.81				30.81
		30.83				30.83
		30.85				30.85
		30.88				30.88
		30.9				30.9
		30.92				30.92
		30.94				30.94
		30.96				30.96
		30.98				30.98
		31				31
		31.02				31.02
		31.04				31.04
		31.06				31.06
		31.08				31.08
		31.1				31.1
		31.13				31.13
		31.15				31.15
		31.17				31.17
		31.19				31.19
		31.21				31.21
		31.23				31.23
		31.25				31.25
		31.27				31.27
		31.29				31.29
		31.31				31.31
		31.33				31.33
		31.35				31.35
		31.38				31.38
		31.4				31.4
		31.42				31.42
		31.44				31.44
		31.46				31.46
		31.48				31.48
		31.5				31.5
		31.52				31.52
		31.54				31.54
		31.56				31.56
		31.58				31.58
		31.6				31.6
		31.63				31.63
		31.65				31.65
		31.67				31.67
		31.69				31.69
		31.71				31.71
		31.73				31.73
		31.75				31.75
		31.77				31.77
		31.79				31.79
		31.81				31.81
		31.83				31.83
		31.85				31.85
		31.88				31.88
		31.9				31.9
		31.92				31.92
		31.94				31.94
		31.96				31.96
		31.98				31.98
		32				32
		32.02				32.02
		32.04				32.04
		32.06				32.06
		32.08				32.08
		32.1				32.1
		32.13				32.13
		32.15				32.15
		32.17				32.17
		32.19				32.19
		32.21				32.21
		32.23				32.23
		32.25				32.25
		32.27				32.27
		32.29				32.29
		32.31				32.31
		32.33				32.33
		32.35				32.35
		32.38				32.38
		32.4				32.4
		32.42				32.42
		32.44				32.44
		32.46				32.46
		32.48				32.48
		32.5				32.5
		32.52				32.52
		32.54				32.54
		32.56				32.56
		32.58				32.58
		32.6				32.6
		32.63				32.63
		32.65				32.65
		32.67				32.67
		32.69				32.69
		32.71				32.71
		32.73				32.73
		32.75				32.75
		32.77				32.77
		32.79				32.79
		32.81				32.81
		32.83				32.83
		32.85				32.85
		32.88				32.88
		32.9				32.9
		32.92				32.92
		32.94				32.94
		32.96				32.96
		32.98				32.98
		33				33
		33.02				33.02
		33.04				33.04
		33.06				33.06
		33.08				33.08
		33.1				33.1
		33.13				33.13
		33.15				33.15
		33.17				33.17
		33.19				33.19
		33.21				33.21
		33.23				33.23
		33.25				33.25
		33.27				33.27
		33.29				33.29
		33.31				33.31
		33.33				33.33
		33.35				33.35
		33.38				33.38
		33.4				33.4
		33.42				33.42
		33.44				33.44
		33.46				33.46
		33.48				33.48
		33.5				33.5
		33.52				33.52
		33.54				33.54
		33.56				33.56
		33.58				33.58
		33.6				33.6
		33.63				33.63
		33.65				33.65
		33.67				33.67
		33.69				33.69
		33.71				33.71
		33.73				33.73
		33.75				33.75
		33.77				33.77
		33.79				33.79
		33.81				33.81
		33.83				33.83
		33.85				33.85
		33.88				33.88
		33.9				33.9
		33.92				33.92
		33.94				33.94
		33.96				33.96
		33.98				33.98
		34				34
		34.02				34.02
		34.04				34.04
		34.06				34.06
		34.08				34.08
		34.1				34.1
		34.13				34.13
		34.15				34.15
		34.17				34.17
		34.19				34.19
		34.21				34.21
		34.23				34.23
		34.25				34.25
		34.27				34.27
		34.29				34.29
		34.31				34.31
		34.33				34.33
		34.35				34.35
		34.38				34.38
		34.4				34.4
		34.42				34.42
		34.44				34.44
		34.46				34.46
		34.48				34.48
		34.5				34.5
		34.52				34.52
		34.54				34.54
		34.56				34.56
		34.58				34.58
		34.6				34.6
		34.63				34.63
		34.65				34.65
		34.67				34.67
		34.69				34.69
		34.71				34.71
		34.73				34.73
		34.75				34.75
		34.77				34.77
		34.79				34.79
		34.81				34.81
		34.83				34.83
		34.85				34.85
		34.88				34.88
		34.9				34.9
		34.92				34.92
		34.94				34.94
		34.96				34.96
		34.98				34.98
		35				35
		35.02				35.02
		35.04				35.04
		35.06				35.06
		35.08				35.08
		35.1				35.1
		35.13				35.13
		35.15				35.15
		35.17				35.17
		35.19				35.19
		35.21				35.21
		35.23				35.23
		35.25				35.25
		35.27				35.27
		35.29				35.29
		35.31				35.31
		35.33				35.33
		35.35				35.35
		35.38				35.38
		35.4				35.4
		35.42				35.42
		35.44				35.44
		35.46				35.46
		35.48				35.48
		35.5				35.5
		35.52				35.52
		35.54				35.54
		35.56				35.56
		35.58				35.58
		35.6				35.6
		35.63				35.63
		35.65				35.65
		35.67				35.67
		35.69				35.69
		35.71				35.71
		35.73				35.73
		35.75				35.75
		35.77				35.77
		35.79				35.79
		35.81				35.81
		35.83				35.83
		35.85				35.85
		35.88				35.88
		35.9				35.9
		35.92				35.92
		35.94				35.94
		35.96				35.96
		35.98				35.98
		36				36
		36.02				36.02
		36.04				36.04
		36.06				36.06
		36.08				36.08
		36.1				36.1
		36.13				36.13
		36.15				36.15
		36.17				36.17
		36.19				36.19
		36.21				36.21
		36.23				36.23
		36.25				36.25
		36.27				36.27
		36.29				36.29
		36.31				36.31
		36.33				36.33
		36.35				36.35
		36.38				36.38
		36.4				36.4
		36.42				36.42
		36.44				36.44
		36.46				36.46
		36.48				36.48
		36.5				36.5
		36.52				36.52
		36.54				36.54
		36.56				36.56
		36.58				36.58
		36.6				36.6
		36.63				36.63
		36.65				36.65
		36.67				36.67
		36.69				36.69
		36.71				36.71
		36.73				36.73
		36.75				36.75
		36.77				36.77
		36.79				36.79
		36.81				36.81
		36.83				36.83
		36.85				36.85
		36.88				36.88
		36.9				36.9
		36.92				36.92
		36.94				36.94
		36.96				36.96
		36.98				36.98
		37				37
		37.02				37.02
		37.04				37.04
		37.06				37.06
		37.08				37.08
		37.1				37.1
		37.13				37.13
		37.15				37.15
		37.17				37.17
		37.19				37.19
		37.21				37.21
		37.23				37.23
		37.25				37.25
		37.27				37.27
		37.29				37.29
		37.31				37.31
		37.33				37.33
		37.35				37.35
		37.38				37.38
		37.4				37.4
		37.42				37.42
		37.44				37.44
		37.46				37.46
		37.48				37.48
		37.5				37.5
		37.52				37.52
		37.54				37.54
		37.56				37.56
		37.58				37.58
		37.6				37.6
		37.63				37.63
		37.65				37.65
		37.67				37.67
		37.69				37.69
		37.71				37.71
		37.73				37.73
		37.75				37.75
		37.77				37.77
		37.79				37.79
		37.81				37.81
		37.83				37.83
		37.85				37.85
		37.88				37.88
		37.9				37.9
		37.92				37.92
		37.94				37.94
		37.96				37.96
		37.98				37.98
		38				38
		38.02				38.02
		38.04				38.04
		38.06				38.06
		38.08				38.08
		38.1				38.1
		38.13				38.13
		38.15				38.15
		38.17				38.17
		38.19				38.19
		38.21				38.21
		38.23				38.23
		38.25				38.25
		38.27				38.27
		38.29				38.29
		38.31				38.31
		38.33				38.33
		38.35				38.35
		38.37				38.37
		38.4				38.4
		38.42				38.42
		38.44				38.44
		38.46				38.46
		38.48				38.48
		38.5				38.5
		38.52				38.52
		38.54				38.54
		38.56				38.56
		38.58				38.58
		38.6				38.6
		38.62				38.62
		38.65				38.65
		38.67				38.67
		38.69				38.69
		38.71				38.71
		38.73				38.73
		38.75				38.75
		38.77				38.77
		38.79				38.79
		38.81				38.81
		38.83				38.83
		38.85				38.85
		38.87				38.87
		38.9				38.9
		38.92				38.92
		38.94				38.94
		38.96				38.96
		38.98				38.98
		39				39
		39.02				39.02
		39.04				39.04
		39.06				39.06
		39.08				39.08
		39.1				39.1
		39.12				39.12
		39.15				39.15
		39.17				39.17
		39.19				39.19
		39.21				39.21
		39.23				39.23
		39.25				39.25
		39.27				39.27
		39.29				39.29
		39.31				39.31
		39.33				39.33
		39.35				39.35
		39.37				39.37
		39.4				39.4
		39.42				39.42
		39.44				39.44
		39.46				39.46
		39.48				39.48
		39.5				39.5
		39.52				39.52
		39.54				39.54
		39.56				39.56
		39.58				39.58
		39.6				39.6
		39.62				39.62
		39.65				39.65
		39.67				39.67
		39.69				39.69
		39.71				39.71
		39.73				39.73
		39.75				39.75
		39.77				39.77
		39.79				39.79
		39.81				39.81
		39.83				39.83
		39.85				39.85
		39.87				39.87
		39.9				39.9
		39.92				39.92
		39.94				39.94
		39.96				39.96
		39.98				39.98
		40				40
		40.02				40.02
		40.04				40.04
		40.06				40.06
		40.08				40.08
		40.1				40.1
		40.12				40.12
		40.15				40.15
		40.17				40.17
		40.19				40.19
		40.21				40.21
		40.23				40.23
		40.25				40.25
		40.27				40.27
		40.29				40.29
		40.31				40.31
		40.33				40.33
		40.35				40.35
		40.37				40.37
		40.4				40.4
		40.42				40.42
		40.44				40.44
		40.46				40.46
		40.48				40.48
		40.5				40.5
		40.52				40.52
		40.54				40.54
		40.56				40.56
		40.58				40.58
		40.6				40.6
		40.62				40.62
		40.65				40.65
		40.67				40.67
		40.69				40.69
		40.71				40.71
		40.73				40.73
		40.75				40.75
		40.77				40.77
		40.79				40.79
		40.81				40.81
		40.83				40.83
		40.85				40.85
		40.87				40.87
		40.9				40.9
		40.92				40.92
		40.94				40.94
		40.96				40.96
		40.98				40.98
		41				41
		41.02				41.02
		41.04				41.04
		41.06				41.06
		41.08				41.08
		41.1				41.1
		41.12				41.12
		41.15				41.15
		41.17				41.17
		41.19				41.19
		41.21				41.21
		41.23				41.23
		41.25				41.25
		41.27				41.27
		41.29				41.29
		41.31				41.31
		41.33				41.33
		41.35				41.35
		41.37				41.37
		41.4				41.4
		41.42				41.42
		41.44				41.44
		41.46				41.46
		41.48				41.48
		41.5				41.5
		41.52				41.52
		41.54				41.54
		41.56				41.56
		41.58				41.58
		41.6				41.6
[truncated: 2,278 more rows]

## Sheet: Figure 2i
						Stretched
		Time	MEG1			Time	MEG3
		ms				ms
Figure 2i		0.02083	0.01377			0.02083	0.24614
		0.04167	-0.02446			0.04167	0.21482
		0.0625	-0.06154			0.0625	0.17597
		0.08333	-0.0971			0.08333	0.13275			Figure 2i is made with the same data in Figure 2h
		0.10417	-0.131			0.10417	0.08777			with the function of Fast Fourier Transform (FFT) in Origin software
		0.125	-0.1631			0.125	0.04121
		0.14583	-0.19321			0.14583	-0.00749
		0.16667	-0.22116			0.16667	-0.05743
		0.1875	-0.24666			0.1875	-0.1063
		0.20833	-0.26923			0.20833	-0.15181
		0.22917	-0.28831			0.22917	-0.19248
		0.25	-0.3033			0.25	-0.22706
		0.27083	-0.31361			0.27083	-0.25389
		0.29167	-0.31893			0.29167	-0.27223
		0.3125	-0.31925			0.3125	-0.28332
		0.33333	-0.31493			0.33333	-0.28849
		0.35417	-0.30667			0.35417	-0.28683
		0.375	-0.29511			0.375	-0.27659
		0.39583	-0.28064			0.39583	-0.25822
		0.41667	-0.2632			0.41667	-0.23456
		0.4375	-0.24243			0.4375	-0.20869
		0.45833	-0.21803			0.45833	-0.18296
		0.47917	-0.1899			0.47917	-0.15889
		0.5	-0.15833			0.5	-0.13666
		0.52083	-0.12393			0.52083	-0.11589
		0.54167	-0.08757			0.54167	-0.09755
		0.5625	-0.05022			0.5625	-0.08293
		0.58333	-0.01271			0.58333	-0.07138
		0.60417	0.02425			0.60417	-0.06143
		0.625	0.06021			0.625	-0.053
		0.64583	0.09491			0.64583	-0.04609
		0.66667	0.12813			0.66667	-0.03877
		0.6875	0.15969			0.6875	-0.02868
		0.70833	0.18945			0.70833	-0.01514
		0.72917	0.21716			0.72917	0.00114
		0.75	0.24244			0.75	0.01913
		0.77083	0.26463			0.77083	0.03825
		0.79167	0.28292			0.79167	0.05961
		0.8125	0.29664			0.8125	0.08508
		0.83333	0.30531			0.83333	0.11409
		0.85417	0.30885			0.85417	0.14303
		0.875	0.30746			0.875	0.16978
		0.89583	0.30163			0.89583	0.1962
		0.91667	0.29197			0.91667	0.22449
		0.9375	0.2789			0.9375	0.25377
		0.95833	0.26267			0.95833	0.28104
		0.97917	0.24322			0.97917	0.3042
		1	0.22039			1	0.32297
		1.02	0.19407			1.02	0.33749
		1.04	0.16432			1.04	0.3468
		1.06	0.13139			1.06	0.34882
		1.08	0.09571			1.08	0.34254
		1.1	0.0581			1.1	0.329
		1.13	0.01963			1.13	0.30893
		1.15	-0.01872			1.15	0.28116
		1.17	-0.05608			1.17	0.24514
		1.19	-0.09195			1.19	0.2032
		1.21	-0.12617			1.21	0.15853
		1.23	-0.15867			1.23	0.11208
		1.25	-0.18932			1.25	0.06316
		1.27	-0.218			1.27	0.01203
		1.29	-0.24436			1.29	-0.03925
		1.31	-0.26793			1.31	-0.08803
		1.33	-0.28806			1.33	-0.13249
		1.35	-0.3041			1.35	-0.17143
		1.38	-0.31552			1.38	-0.20341
		1.4	-0.32198			1.4	-0.22717
		1.42	-0.32346			1.42	-0.2432
		1.44	-0.32024			1.44	-0.2531
		1.46	-0.31284			1.46	-0.25673
		1.48	-0.30188			1.48	-0.25209
		1.5	-0.28783			1.5	-0.23864
		1.52	-0.27081			1.52	-0.21874
		1.54	-0.25052			1.54	-0.19572
		1.56	-0.22662			1.56	-0.17235
		1.58	-0.19897			1.58	-0.15055
		1.6	-0.16776			1.6	-0.13085
		1.62	-0.13354			1.62	-0.11251
		1.65	-0.09714			1.65	-0.09574
		1.67	-0.05945			1.67	-0.08196
		1.69	-0.02137			1.69	-0.07144
		1.71	0.01638			1.71	-0.06316
		1.73	0.05328			1.73	-0.05688
		1.75	0.08895			1.75	-0.05278
		1.77	0.12309			1.77	-0.04915
		1.79	0.15541			1.79	-0.04315
		1.81	0.18573			1.81	-0.03339
		1.83	0.21396			1.83	-0.02022
		1.85	0.23988			1.85	-0.00459
		1.87	0.26311			1.87	0.01259
		1.9	0.28293			1.9	0.03169
		1.92	0.29854			1.92	0.05454
		1.94	0.30936			1.94	0.08164
		1.96	0.3151			1.96	0.1101
		1.98	0.31581			1.98	0.13682
		2	0.31192			2	0.16246
		2.02	0.304			2.02	0.18959
		2.04	0.29259			2.04	0.21859
		2.06	0.27796			2.06	0.24699
		2.08	0.26008			2.08	0.2723
		2.1	0.23859			2.1	0.29359
		2.12	0.21324			2.12	0.3109
		2.15	0.1841			2.15	0.32347
		2.17	0.15144			2.17	0.32929
		2.19	0.11583			2.19	0.32679
		2.21	0.07803			2.21	0.31662
		2.23	0.03897			2.23	0.30016
		2.25	-0.000266			2.25	0.2769
		2.27	-0.03876			2.27	0.24555
		2.29	-0.07587			2.29	0.20714
		2.31	-0.11126			2.31	0.16475
		2.33	-0.14476			2.33	0.12036
		2.35	-0.17628			2.35	0.07376
		2.37	-0.2058			2.37	0.02481
		2.4	-0.23319			2.4	-0.02482
		2.42	-0.25811			2.42	-0.07259
		2.44	-0.27993			2.44	-0.11674
		2.46	-0.29795			2.46	-0.15638
		2.48	-0.31143			2.48	-0.19016
		2.5	-0.3199			2.5	-0.21648
		2.52	-0.32319			2.52	-0.23527
		2.54	-0.32147			2.54	-0.24803
		2.56	-0.31531			2.56	-0.25531
		2.58	-0.30544			2.58	-0.2553
		2.6	-0.29257			2.6	-0.24651
		2.62	-0.2769			2.62	-0.23035
		2.65	-0.25807			2.65	-0.21009
		2.67	-0.23561			2.67	-0.18871
		2.69	-0.20913			2.69	-0.16819
		2.71	-0.17872			2.71	-0.14936
		2.73	-0.14492			2.73	-0.1321
		2.75	-0.10855			2.75	-0.11654
		2.77	-0.07061			2.77	-0.10382
		2.79	-0.03214			2.79	-0.09443
		2.81	0.00602			2.81	-0.08738
		2.83	0.04332			2.83	-0.08198
		2.85	0.07951			2.85	-0.07857
		2.87	0.11437			2.87	-0.07647
		2.9	0.14765			2.9	-0.07321
		2.92	0.17913			2.92	-0.06675
		2.94	0.20858			2.94	-0.05693
		2.96	0.23573			2.96	-0.04459
		2.98	0.26022			2.98	-0.03066
		3	0.28138			3	-0.01526
		3.02	0.29849			3.02	0.00306
		3.04	0.31095			3.04	0.02597
		3.06	0.31833			3.06	0.05215
		3.08	0.32052			3.08	0.07818
		3.1	0.31767			3.1	0.10286
		3.12	0.31031			3.12	0.12808
		3.15	0.29913			3.15	0.15493
		3.17	0.28467			3.17	0.18143
		3.19	0.26715			3.19	0.20487
		3.21	0.24636			3.21	0.22415
		3.23	0.22202			3.23	0.23945
		3.25	0.19392			3.25	0.25076
		3.27	0.16215			3.27	0.25684
		3.29	0.12713			3.29	0.25569
		3.31	0.08954			3.31	0.24661
		3.33	0.05043			3.33	0.23041
		3.35	0.01102			3.35	0.20739
		3.37	-0.02768			3.37	0.17656
		3.4	-0.06498			3.4	0.13828
		3.42	-0.10066			3.42	0.09545
		3.44	-0.13466			3.44	0.05059
		3.46	-0.16694			3.46	0.00365
		3.48	-0.19735			3.48	-0.04595
		3.5	-0.22562			3.5	-0.09682
		3.52	-0.25136			3.52	-0.14618
		3.54	-0.27395			3.54	-0.19202
		3.56	-0.29274			3.56	-0.2334
		3.58	-0.30722			3.58	-0.26909
		3.6	-0.31699			3.6	-0.29721
		3.62	-0.32188			3.62	-0.31691
		3.65	-0.32184			3.65	-0.32944
		3.67	-0.3171			3.67	-0.33616
		3.69	-0.30822			3.69	-0.33608
		3.71	-0.29586			3.71	-0.32703
		3.73	-0.28046			3.73	-0.30931
		3.75	-0.26209			3.75	-0.28628
		3.77	-0.24037			3.77	-0.26168
		3.79	-0.21501			3.79	-0.2379
		3.81	-0.18597			3.81	-0.21582
		3.83	-0.15356			3.83	-0.19511
		3.85	-0.1183			3.85	-0.17548
		3.87	-0.08096			3.87	-0.15787
		3.9	-0.04254			3.9	-0.14345
		3.92	-0.00403			3.92	-0.13184
		3.94	0.03384			3.94	-0.12211
		3.96	0.07065			3.96	-0.11443
		3.98	0.10615			3.98	-0.10865
		4	0.1401			4	-0.10261
		4.02	0.17231			4.02	-0.09382
		4.04	0.20259			4.04	-0.0813
		4.06	0.23072			4.06	-0.06556
		4.08	0.25636			4.08	-0.04762
		4.1	0.27886			4.1	-0.02837
		4.12	0.29745			4.12	-0.00722
		4.15	0.31149			4.15	0.01764
		4.17	0.32053			4.17	0.04627
		4.19	0.32438			4.19	0.07576
		4.21	0.32317			4.21	0.10383
		4.23	0.31732			4.23	0.13156
		4.25	0.30752			4.25	0.1608
		4.27	0.29434			4.27	0.19075
		4.29	0.27802			4.29	0.21896
		4.31	0.25837			4.31	0.24365
		4.33	0.23504			4.33	0.26432
		4.35	0.20792			4.35	0.28071
		4.37	0.17712			4.37	0.29161
		4.4	0.143			4.4	0.29524
		4.42	0.10615			4.42	0.29061
		4.44	0.06744			4.44	0.27845
		4.46	0.02795			4.46	0.25943
		4.48	-0.01123			4.48	0.23256
		4.5	-0.04934			4.5	0.19726
		4.52	-0.08595			4.52	0.15589
		4.54	-0.12087			4.54	0.1118
		4.56	-0.154			4.56	0.0658
		4.58	-0.18525			4.58	0.01677
		4.6	-0.21444			4.6	-0.03483
		4.62	-0.24132			4.62	-0.08613
		4.65	-0.26537			4.65	-0.13437
		4.67	-0.28586			4.67	-0.17832
		4.69	-0.30211			4.69	-0.2173
		4.71	-0.31362			4.71	-0.24994
		4.73	-0.32012			4.73	-0.27486
		4.75	-0.32158			4.75	-0.29222
		4.77	-0.31825			4.77	-0.30328
		4.79	-0.31068			4.79	-0.30795
		4.81	-0.29958			4.81	-0.30447
		4.83	-0.28548			4.83	-0.29216
		4.85	-0.26846			4.85	-0.27314
		4.88	-0.24814			4.88	-0.25099
		4.9	-0.22418			4.9	-0.22863
		4.92	-0.19642			4.92	-0.20769
		4.94	-0.16502			4.94	-0.18856
		4.96	-0.13055			4.96	-0.17082
		4.98	-0.09373			4.98	-0.15475
		5	-0.05554			5	-0.14137
		5.02	-0.0171			5.02	-0.13085
		5.04	0.02075			5.04	-0.12241
		5.06	0.05745			5.06	-0.11575
		5.08	0.09276			5.08	-0.1108
		5.1	0.12662			5.1	-0.10612
		5.13	0.15886			5.13	-0.09938
		5.15	0.18935			5.15	-0.08939
		5.17	0.21784			5.17	-0.07627
		5.19	0.24389			5.19	-0.06053
		5.21	0.26685			5.21	-0.04286
		5.23	0.28591			5.23	-0.02321
		5.25	0.30045			5.25	-0.000215419
		5.27	0.31013			5.27	0.02677
		5.29	0.31486			5.29	0.05551
		5.31	0.31478			5.31	0.08322
		5.33	0.31027			5.33	0.11021
		5.35	0.30188			5.35	0.13861
		5.38	0.29007			5.38	0.16864
		5.4	0.27509			5.4	0.19796
		5.42	0.25679			5.42	0.22435
		5.44	0.23485			5.44	0.24703
		5.46	0.20911			5.46	0.26579
		5.48	0.17971			5.48	0.27993
		5.5	0.14698			5.5	0.28774
		5.52	0.1114			5.52	0.28766
		5.54	0.07375			5.54	0.27978
		5.56	0.03504			5.56	0.26499
		5.58	-0.00369			5.58	0.24286
		5.6	-0.0416			5.6	0.21241
		5.63	-0.07817			5.63	0.17506
		5.65	-0.11317			5.65	0.13411
		5.67	-0.14643			5.67	0.09115
		5.69	-0.17776			5.69	0.04524
		5.71	-0.20699			5.71	-0.00398
		5.73	-0.23391			5.73	-0.0541
		5.75	-0.25813			5.75	-0.10173
		5.77	-0.27904			5.77	-0.1449
		5.79	-0.29612			5.79	-0.18282
		5.81	-0.30888			5.81	-0.21426
		5.83	-0.317			5.83	-0.23761
		5.85	-0.32035			5.85	-0.25279
		5.88	-0.31892			5.88	-0.26124
		5.9	-0.31298			5.9	-0.26349
		5.92	-0.30311			5.92	-0.25808
		5.94	-0.28992			5.94	-0.24371
		5.96	-0.27366			5.96	-0.2217
		5.98	-0.25413			5.98	-0.19566
		6	-0.23097			6	-0.16909
		6.02	-0.20397			6.02	-0.14392
		6.04	-0.17324			6.04	-0.12056
		6.06	-0.13922			6.06	-0.09878
		6.08	-0.10266			6.08	-0.07894
		6.1	-0.06459			6.1	-0.06238
		6.13	-0.02607			6.13	-0.04988
		6.15	0.01189			6.15	-0.04088
		6.17	0.04879			6.17	-0.03465
		6.19	0.08448			6.19	-0.03073
		6.21	0.11882			6.21	-0.0279
		6.23	0.15172			6.23	-0.02385
		6.25	0.18291			6.25	-0.01683
		6.27	0.21205			6.27	-0.00664
		6.29	0.23886			6.29	0.00596
		6.31	0.26287			6.31	0.02004
		6.33	0.28347			6.33	0.03547
		6.35	0.30014			6.35	0.05356
		6.38	0.31239			6.38	0.07565
		6.4	0.31988			6.4	0.10049
		6.42	0.32237			6.42	0.12505
		6.44	0.31998			6.44	0.14848
		6.46	0.31319			6.46	0.17277
		6.48	0.30266			6.48	0.19896
		6.5	0.28893			6.5	0.22507
		6.52	0.27205			6.52	0.24831
		6.54	0.25159			6.54	0.26757
		6.56	0.22722			6.56	0.28298
		6.58	0.19885			6.58	0.29436
		6.6	0.16685			6.6	0.30043
		6.63	0.13187			6.63	0.29951
		6.65	0.09474			6.65	0.29109
		6.67	0.0565			6.67	0.27582
		6.69	0.01814			6.69	0.25366
		6.71	-0.0196			6.71	0.22342
		6.73	-0.05635			6.73	0.18542
		6.75	-0.09197			6.75	0.14298
		6.77	-0.12621			6.77	0.09908
		6.79	-0.15877			6.79	0.05345
		6.81	-0.18932			6.81	0.00489
		6.83	-0.21758			6.83	-0.04537
		6.85	-0.24324			6.85	-0.09421
		6.88	-0.26582			6.88	-0.1393
		6.9	-0.28471			6.9	-0.17954
		6.92	-0.2994			6.92	-0.21357
		6.94	-0.30952			6.94	-0.2396
		6.96	-0.31486			6.96	-0.25713
		6.98	-0.3155			6.98	-0.26731
		7	-0.31172			7	-0.27108
		7.02	-0.30406			7.02	-0.26756
		7.04	-0.29313			7.04	-0.25504
		7.06	-0.27914			7.06	-0.23397
		7.08	-0.26188			7.08	-0.20776
		7.1	-0.24104			7.1	-0.18039
		7.13	-0.21641			7.13	-0.15421
		7.15	-0.18813			7.15	-0.12976
		7.17	-0.15657			7.17	-0.10676
		7.19	-0.12223			7.19	-0.08541
		7.21	-0.08576			7.21	-0.06673
		7.23	-0.04804			7.23	-0.05159
		7.25	-0.01009			7.25	-0.03968
		7.27	0.02727			7.27	-0.03022
		7.29	0.06355			7.29	-0.02311
		7.31	0.09847			7.31	-0.01784
		7.33	0.13186			7.33	-0.01237
		7.35	0.16364			7.35	-0.00419
		7.38	0.19373			7.38	0.00778
		7.4	0.22192			7.4	0.02281
		7.42	0.24778			7.42	0.03949
		7.44	0.27052			7.44	0.05719
		7.46	0.28933			7.46	0.07712
		7.48	0.30358			7.48	0.10126
		7.5	0.313			7.5	0.12911
		7.52	0.31752			7.52	0.15723
		7.54	0.31716			7.54	0.18345
		7.56	0.31231			7.56	0.20937
		7.58	0.30356			7.58	0.23711
		7.6	0.29143			7.6	0.26549
		7.63	0.2762			7.63	0.29134
		7.65	0.2577			7.65	0.31284
		7.67	0.23557			7.67	0.33021
		7.69	0.20966			7.69	0.34383
		7.71	0.18003			7.71	0.35262
		7.73	0.147			7.73	0.35429
		7.75	0.11121			7.75	0.34735
		7.77	0.07359			7.77	0.33247
		7.79	0.03534			7.79	0.31072
		7.81	-0.00246			7.81	0.28161
		7.83	-0.03922			7.83	0.24468
		7.85	-0.07476			7.85	0.20203
		7.88	-0.10905			7.88	0.15683
		7.9	-0.14194			7.9	0.10979
		7.92	-0.17311			7.92	0.05978
		7.94	-0.2022			7.94	0.00741
		7.96	-0.2288			7.96	-0.04437
		7.98	-0.2524			7.98	-0.09271
		8	-0.27245			8	-0.13625
		8.02	-0.28849			8.02	-0.17397
		8.04	-0.30019			8.04	-0.20435
		8.06	-0.30726			8.06	-0.22651
		8.08	-0.30953			8.08	-0.24118
		8.1	-0.30703			8.1	-0.24958
		8.13	-0.30015			8.13	-0.25128
		8.15	-0.28962			8.15	-0.2445
		8.17	-0.27602			8.17	-0.22885
		8.19	-0.25948			8.19	-0.20693
		8.21	-0.23968			8.21	-0.18276
		8.23	-0.21616			8.23	-0.15911
		8.25	-0.18875			8.25	-0.13693
		8.27	-0.15766			8.27	-0.11611
		8.29	-0.12341			8.29	-0.0967
		8.31	-0.08677			8.31	-0.07966
		8.33	-0.04878			8.33	-0.06615
		8.35	-0.01056			8.35	-0.0561
		8.38	0.0271			8.38	-0.04846
		8.4	0.06386			8.4	-0.04245
		8.42	0.09956			8.42	-0.03763
		8.44	0.13407			8.44	-0.03283
		8.46	0.16714			8.46	-0.02613
		8.48	0.19844			8.48	-0.01624
		8.5	0.22764			8.5	-0.00318
		8.52	0.2543			8.52	0.01196
		8.54	0.27779			8.54	0.0281
		8.56	0.29741			8.56	0.04585
		8.58	0.31265			8.58	0.06727
		8.6	0.32329			8.6	0.09295
		8.63	0.32923			8.63	0.12021
		8.65	0.33049			8.65	0.14598
		8.67	0.32725			8.67	0.17052
		8.69	0.31983			8.69	0.19611
		8.71	0.30865			8.71	0.22289
		8.73	0.29391			8.73	0.24829
		8.75	0.27554			8.75	0.26995
		8.77	0.25332			8.77	0.28748
		8.79	0.22732			8.79	0.30124
		8.81	0.19789			8.81	0.31067
		8.83	0.16541			8.83	0.3139
		8.85	0.13028			8.85	0.3092
		8.88	0.09311			8.88	0.29656
		8.9	0.05472			8.9	0.27694
		8.92	0.01608			8.92	0.25038
		8.94	-0.02193			8.94	0.21635
		8.96	-0.05879			8.96	0.17618
		8.98	-0.09416			8.98	0.13281
		9	-0.12786			9	0.08765
		9.02	-0.15972			9.02	0.03976
		9.04	-0.18958			9.04	-0.01104
		9.06	-0.21731			9.06	-0.06221
		9.08	-0.24242			9.08	-0.11069
		9.1	-0.26421			9.1	-0.15494
		9.13	-0.28201			9.13	-0.19383
		9.15	-0.29533			9.15	-0.22551
		9.17	-0.30397			9.17	-0.24869
		9.19	-0.30791			9.19	-0.26406
		9.21	-0.30724			9.21	-0.27333
		9.23	-0.30226			9.23	-0.27663
		9.25	-0.29346			9.25	-0.2721
		9.27	-0.28131			9.27	-0.25845
		9.29	-0.26596			9.29	-0.23741
		9.31	-0.24714			9.31	-0.21302
		9.33	-0.22463			9.33	-0.18875
		9.35	-0.19837			9.35	-0.1658
		9.38	-0.16854			9.38	-0.14407
		9.4	-0.13561			9.4	-0.1237
		9.42	-0.10011			9.42	-0.10562
		9.44	-0.06289			9.44	-0.09109
		9.46	-0.02507			9.46	-0.08056
		9.48	0.01251			9.48	-0.0733
		9.5	0.04926			9.5	-0.06843
		9.52	0.08493			9.52	-0.06547
		9.54	0.11939			9.54	-0.06342
		9.56	0.15233			9.56	-0.06029
		9.58	0.18353			9.58	-0.05407
		9.6	0.21275			9.6	-0.04414
		9.62				9.62
		9.65				9.65
		9.67				9.67
		9.69				9.69
		9.71				9.71
		9.73				9.73
		9.75				9.75
		9.77				9.77
		9.79				9.79
		9.81				9.81
		9.83				9.83
		9.85				9.85
		9.87				9.87
		9.9				9.9
		9.92				9.92
		9.94				9.94
		9.96				9.96
		9.98				9.98
		10				10
		10.02				10.02
		10.04				10.04
		10.06				10.06
		10.08				10.08
		10.1				10.1
		10.13				10.13
		10.15				10.15
		10.17				10.17
		10.19				10.19
		10.21				10.21
		10.23				10.23
		10.25				10.25
		10.27				10.27
		10.29				10.29
		10.31				10.31
		10.33				10.33
		10.35				10.35
		10.38				10.38
		10.4				10.4
		10.42				10.42
		10.44				10.44
		10.46				10.46
		10.48				10.48
		10.5				10.5
		10.52				10.52
		10.54				10.54
		10.56				10.56
		10.58				10.58
		10.6				10.6
		10.63				10.63
		10.65				10.65
		10.67				10.67
		10.69				10.69
		10.71				10.71
		10.73				10.73
		10.75				10.75
		10.77				10.77
		10.79				10.79
		10.81				10.81
		10.83				10.83
		10.85				10.85
		10.88				10.88
		10.9				10.9
		10.92				10.92
		10.94				10.94
		10.96				10.96
		10.98				10.98
		11				11
		11.02				11.02
		11.04				11.04
		11.06				11.06
		11.08				11.08
		11.1				11.1
		11.12				11.12
		11.15				11.15
		11.17				11.17
		11.19				11.19
		11.21				11.21
		11.23				11.23
		11.25				11.25
		11.27				11.27
		11.29				11.29
		11.31				11.31
		11.33				11.33
		11.35				11.35
		11.37				11.37
		11.4				11.4
		11.42				11.42
		11.44				11.44
		11.46				11.46
		11.48				11.48
		11.5				11.5
		11.52				11.52
		11.54				11.54
		11.56				11.56
		11.58				11.58
		11.6				11.6
		11.62				11.62
		11.65				11.65
		11.67				11.67
		11.69				11.69
		11.71				11.71
		11.73				11.73
		11.75				11.75
		11.77				11.77
		11.79				11.79
		11.81				11.81
		11.83				11.83
		11.85				11.85
		11.87				11.87
		11.9				11.9
		11.92				11.92
		11.94				11.94
		11.96				11.96
		11.98				11.98
		12				12
		12.02				12.02
		12.04				12.04
		12.06				12.06
		12.08				12.08
		12.1				12.1
		12.12				12.12
		12.15				12.15
		12.17				12.17
		12.19				12.19
		12.21				12.21
		12.23				12.23
		12.25				12.25
		12.27				12.27
		12.29				12.29
		12.31				12.31
		12.33				12.33
		12.35				12.35
		12.37				12.37
		12.4				12.4
		12.42				12.42
		12.44				12.44
		12.46				12.46
		12.48				12.48
		12.5				12.5
		12.52				12.52
		12.54				12.54
		12.56				12.56
		12.58				12.58
		12.6				12.6
		12.62				12.62
		12.65				12.65
		12.67				12.67
		12.69				12.69
		12.71				12.71
		12.73				12.73
		12.75				12.75
		12.77				12.77
		12.79				12.79
		12.81				12.81
		12.83				12.83
		12.85				12.85
		12.87				12.87
		12.9				12.9
		12.92				12.92
		12.94				12.94
		12.96				12.96
		12.98				12.98
		13				13
		13.02				13.02
		13.04				13.04
		13.06				13.06
		13.08				13.08
		13.1				13.1
		13.12				13.12
		13.15				13.15
		13.17				13.17
		13.19				13.19
		13.21				13.21
		13.23				13.23
		13.25				13.25
		13.27				13.27
		13.29				13.29
		13.31				13.31
		13.33				13.33
		13.35				13.35
		13.37				13.37
		13.4				13.4
		13.42				13.42
		13.44				13.44
		13.46				13.46
		13.48				13.48
		13.5				13.5
		13.52				13.52
		13.54				13.54
		13.56				13.56
		13.58				13.58
		13.6				13.6
		13.62				13.62
		13.65				13.65
		13.67				13.67
		13.69				13.69
		13.71				13.71
		13.73				13.73
		13.75				13.75
		13.77				13.77
		13.79				13.79
		13.81				13.81
		13.83				13.83
		13.85				13.85
		13.87				13.87
		13.9				13.9
		13.92				13.92
		13.94				13.94
		13.96				13.96
		13.98				13.98
		14				14
		14.02				14.02
		14.04				14.04
		14.06				14.06
		14.08				14.08
		14.1				14.1
		14.12				14.12
		14.15				14.15
		14.17				14.17
		14.19				14.19
		14.21				14.21
		14.23				14.23
		14.25				14.25
		14.27				14.27
		14.29				14.29
		14.31				14.31
		14.33				14.33
		14.35				14.35
		14.37				14.37
		14.4				14.4
		14.42				14.42
		14.44				14.44
		14.46				14.46
		14.48				14.48
		14.5				14.5
		14.52				14.52
		14.54				14.54
		14.56				14.56
		14.58				14.58
		14.6				14.6
		14.62				14.62
		14.65				14.65
		14.67				14.67
		14.69				14.69
		14.71				14.71
		14.73				14.73
		14.75				14.75
		14.77				14.77
		14.79				14.79
		14.81				14.81
		14.83				14.83
		14.85				14.85
		14.87				14.87
		14.9				14.9
		14.92				14.92
		14.94				14.94
		14.96				14.96
		14.98				14.98
		15				15
		15.02				15.02
		15.04				15.04
		15.06				15.06
		15.08				15.08
		15.1				15.1
		15.12				15.12
		15.15				15.15
		15.17				15.17
		15.19				15.19
		15.21				15.21
		15.23				15.23
		15.25				15.25
		15.27				15.27
		15.29				15.29
		15.31				15.31
		15.33				15.33
		15.35				15.35
		15.37				15.37
		15.4				15.4
		15.42				15.42
		15.44				15.44
		15.46				15.46
		15.48				15.48
		15.5				15.5
		15.52				15.52
		15.54				15.54
		15.56				15.56
		15.58				15.58
		15.6				15.6
		15.62				15.62
		15.65				15.65
		15.67				15.67
		15.69				15.69
		15.71				15.71
		15.73				15.73
		15.75				15.75
		15.77				15.77
		15.79				15.79
		15.81				15.81
		15.83				15.83
		15.85				15.85
		15.87				15.87
		15.9				15.9
		15.92				15.92
		15.94				15.94
		15.96				15.96
		15.98				15.98
		16				16
		16.02				16.02
		16.04				16.04
		16.06				16.06
		16.08				16.08
		16.1				16.1
		16.12				16.12
		16.15				16.15
		16.17				16.17
		16.19				16.19
		16.21				16.21
		16.23				16.23
		16.25				16.25
		16.27				16.27
		16.29				16.29
		16.31				16.31
		16.33				16.33
		16.35				16.35
		16.37				16.37
		16.4				16.4
		16.42				16.42
		16.44				16.44
		16.46				16.46
		16.48				16.48
		16.5				16.5
		16.52				16.52
		16.54				16.54
		16.56				16.56
		16.58				16.58
		16.6				16.6
		16.62				16.62
		16.65				16.65
		16.67				16.67
		16.69				16.69
		16.71				16.71
		16.73				16.73
		16.75				16.75
		16.77				16.77
		16.79				16.79
		16.81				16.81
		16.83				16.83
		16.85				16.85
		16.87				16.87
		16.9				16.9
		16.92				16.92
		16.94				16.94
		16.96				16.96
		16.98				16.98
		17				17
		17.02				17.02
		17.04				17.04
		17.06				17.06
		17.08				17.08
		17.1				17.1
		17.12				17.12
		17.15				17.15
		17.17				17.17
		17.19				17.19
		17.21				17.21
		17.23				17.23
		17.25				17.25
		17.27				17.27
		17.29				17.29
		17.31				17.31
		17.33				17.33
		17.35				17.35
		17.37				17.37
		17.4				17.4
		17.42				17.42
		17.44				17.44
		17.46				17.46
		17.48				17.48
		17.5				17.5
		17.52				17.52
		17.54				17.54
		17.56				17.56
		17.58				17.58
		17.6				17.6
		17.62				17.62
		17.65				17.65
		17.67				17.67
		17.69				17.69
		17.71				17.71
		17.73				17.73
		17.75				17.75
		17.77				17.77
		17.79				17.79
		17.81				17.81
		17.83				17.83
		17.85				17.85
		17.88				17.88
		17.9				17.9
		17.92				17.92
		17.94				17.94
		17.96				17.96
		17.98				17.98
		18				18
		18.02				18.02
		18.04				18.04
		18.06				18.06
		18.08				18.08
		18.1				18.1
		18.13				18.13
		18.15				18.15
		18.17				18.17
		18.19				18.19
		18.21				18.21
		18.23				18.23
		18.25				18.25
		18.27				18.27
		18.29				18.29
		18.31				18.31
		18.33				18.33
		18.35				18.35
		18.38				18.38
		18.4				18.4
		18.42				18.42
		18.44				18.44
		18.46				18.46
		18.48				18.48
		18.5				18.5
		18.52				18.52
		18.54				18.54
		18.56				18.56
		18.58				18.58
		18.6				18.6
		18.63				18.63
		18.65				18.65
		18.67				18.67
		18.69				18.69
		18.71				18.71
		18.73				18.73
		18.75				18.75
		18.77				18.77
		18.79				18.79
		18.81				18.81
		18.83				18.83
		18.85				18.85
		18.88				18.88
		18.9				18.9
		18.92				18.92
		18.94				18.94
		18.96				18.96
		18.98				18.98
		19				19
		19.02				19.02
		19.04				19.04
		19.06				19.06
		19.08				19.08
		19.1				19.1
		19.13				19.13
		19.15				19.15
		19.17				19.17
		19.19				19.19
		19.21				19.21
		19.23				19.23
		19.25				19.25
		19.27				19.27
		19.29				19.29
		19.31				19.31
		19.33				19.33
		19.35				19.35
		19.38				19.38
		19.4				19.4
		19.42				19.42
		19.44				19.44
		19.46				19.46
		19.48				19.48
		19.5				19.5
		19.52				19.52
		19.54				19.54
		19.56				19.56
		19.58				19.58
		19.6				19.6
		19.63				19.63
		19.65				19.65
		19.67				19.67
		19.69				19.69
		19.71				19.71
		19.73				19.73
		19.75				19.75
		19.77				19.77
		19.79				19.79
		19.81				19.81
		19.83				19.83
		19.85				19.85
		19.88				19.88
		19.9				19.9
		19.92				19.92
		19.94				19.94
		19.96				19.96
		19.98				19.98
		20				20
		20.02				20.02
		20.04				20.04
		20.06				20.06
		20.08				20.08
		20.1				20.1
		20.13				20.13
		20.15				20.15
		20.17				20.17
		20.19				20.19
		20.21				20.21
		20.23				20.23
		20.25				20.25
		20.27				20.27
		20.29				20.29
		20.31				20.31
		20.33				20.33
		20.35				20.35
		20.38				20.38
		20.4				20.4
		20.42				20.42
		20.44				20.44
		20.46				20.46
		20.48				20.48
		20.5				20.5
		20.52				20.52
		20.54				20.54
		20.56				20.56
		20.58				20.58
		20.6				20.6
		20.63				20.63
		20.65				20.65
		20.67				20.67
		20.69				20.69
		20.71				20.71
		20.73				20.73
		20.75				20.75
		20.77				20.77
		20.79				20.79
		20.81				20.81
		20.83				20.83
		20.85				20.85
		20.88				20.88
		20.9				20.9
		20.92				20.92
		20.94				20.94
		20.96				20.96
		20.98				20.98
		21				21
		21.02				21.02
		21.04				21.04
		21.06				21.06
		21.08				21.08
		21.1				21.1
		21.13				21.13
		21.15				21.15
		21.17				21.17
		21.19				21.19
		21.21				21.21
		21.23				21.23
		21.25				21.25
		21.27				21.27
		21.29				21.29
		21.31				21.31
		21.33				21.33
		21.35				21.35
		21.38				21.38
		21.4				21.4
		21.42				21.42
		21.44				21.44
		21.46				21.46
		21.48				21.48
		21.5				21.5
		21.52				21.52
		21.54				21.54
		21.56				21.56
		21.58				21.58
		21.6				21.6
		21.63				21.63
		21.65				21.65
		21.67				21.67
		21.69				21.69
		21.71				21.71
		21.73				21.73
		21.75				21.75
		21.77				21.77
		21.79				21.79
		21.81				21.81
		21.83				21.83
		21.85				21.85
		21.88				21.88
		21.9				21.9
		21.92				21.92
		21.94				21.94
		21.96				21.96
		21.98				21.98
		22				22
		22.02				22.02
		22.04				22.04
		22.06				22.06
		22.08				22.08
		22.1				22.1
		22.13				22.13
		22.15				22.15
		22.17				22.17
		22.19				22.19
		22.21				22.21
		22.23				22.23
		22.25				22.25
		22.27				22.27
		22.29				22.29
		22.31				22.31
		22.33				22.33
		22.35				22.35
		22.38				22.38
		22.4				22.4
		22.42				22.42
		22.44				22.44
		22.46				22.46
		22.48				22.48
		22.5				22.5
		22.52				22.52
		22.54				22.54
		22.56				22.56
		22.58				22.58
		22.6				22.6
		22.63				22.63
		22.65				22.65
		22.67				22.67
		22.69				22.69
		22.71				22.71
		22.73				22.73
		22.75				22.75
		22.77				22.77
		22.79				22.79
		22.81				22.81
		22.83				22.83
		22.85				22.85
		22.88				22.88
		22.9				22.9
		22.92				22.92
		22.94				22.94
		22.96				22.96
		22.98				22.98
		23				23
		23.02				23.02
		23.04				23.04
		23.06				23.06
		23.08				23.08
		23.1				23.1
		23.13				23.13
		23.15				23.15
		23.17				23.17
		23.19				23.19
		23.21				23.21
		23.23				23.23
		23.25				23.25
		23.27				23.27
		23.29				23.29
		23.31				23.31
		23.33				23.33
		23.35				23.35
		23.38				23.38
		23.4				23.4
		23.42				23.42
		23.44				23.44
		23.46				23.46
		23.48				23.48
		23.5				23.5
		23.52				23.52
		23.54				23.54
		23.56				23.56
		23.58				23.58
		23.6				23.6
		23.63				23.63
		23.65				23.65
		23.67				23.67
		23.69				23.69
		23.71				23.71
		23.73				23.73
		23.75				23.75
		23.77				23.77
		23.79				23.79
		23.81				23.81
		23.83				23.83
		23.85				23.85
		23.88				23.88
		23.9				23.9
		23.92				23.92
		23.94				23.94
		23.96				23.96
		23.98				23.98
		24				24
		24.02				24.02
		24.04				24.04
		24.06				24.06
		24.08				24.08
		24.1				24.1
		24.13				24.13
		24.15				24.15
		24.17				24.17
		24.19				24.19
		24.21				24.21
		24.23				24.23
		24.25				24.25
		24.27				24.27
		24.29				24.29
		24.31				24.31
		24.33				24.33
		24.35				24.35
		24.38				24.38
		24.4				24.4
		24.42				24.42
		24.44				24.44
		24.46				24.46
		24.48				24.48
		24.5				24.5
		24.52				24.52
		24.54				24.54
		24.56				24.56
		24.58				24.58
		24.6				24.6
		24.63				24.63
		24.65				24.65
		24.67				24.67
		24.69				24.69
		24.71				24.71
		24.73				24.73
		24.75				24.75
		24.77				24.77
		24.79				24.79
		24.81				24.81
		24.83				24.83
		24.85				24.85
		24.88				24.88
		24.9				24.9
		24.92				24.92
		24.94				24.94
		24.96				24.96
		24.98				24.98
		25				25
		25.02				25.02
		25.04				25.04
		25.06				25.06
		25.08				25.08
		25.1				25.1
		25.13				25.13
		25.15				25.15
		25.17				25.17
		25.19				25.19
		25.21				25.21
		25.23				25.23
		25.25				25.25
		25.27				25.27
		25.29				25.29
		25.31				25.31
		25.33				25.33
		25.35				25.35
		25.38				25.38
		25.4				25.4
		25.42				25.42
		25.44				25.44
		25.46				25.46
		25.48				25.48
		25.5				25.5
		25.52				25.52
		25.54				25.54
		25.56				25.56
		25.58				25.58
		25.6				25.6
		25.63				25.63
		25.65				25.65
		25.67				25.67
		25.69				25.69
		25.71				25.71
		25.73				25.73
		25.75				25.75
		25.77				25.77
		25.79				25.79
		25.81				25.81
		25.83				25.83
		25.85				25.85
		25.88				25.88
		25.9				25.9
		25.92				25.92
		25.94				25.94
		25.96				25.96
		25.98				25.98
		26				26
		26.02				26.02
		26.04				26.04
		26.06				26.06
		26.08				26.08
		26.1				26.1
		26.13				26.13
		26.15				26.15
		26.17				26.17
		26.19				26.19
		26.21				26.21
		26.23				26.23
		26.25				26.25
		26.27				26.27
		26.29				26.29
		26.31				26.31
		26.33				26.33
		26.35				26.35
		26.38				26.38
		26.4				26.4
		26.42				26.42
		26.44				26.44
		26.46				26.46
		26.48				26.48
		26.5				26.5
		26.52				26.52
		26.54				26.54
		26.56				26.56
		26.58				26.58
		26.6				26.6
		26.63				26.63
		26.65				26.65
		26.67				26.67
		26.69				26.69
		26.71				26.71
		26.73				26.73
		26.75				26.75
		26.77				26.77
		26.79				26.79
		26.81				26.81
		26.83				26.83
		26.85				26.85
		26.88				26.88
		26.9				26.9
		26.92				26.92
		26.94				26.94
		26.96				26.96
		26.98				26.98
		27				27
		27.02				27.02
		27.04				27.04
		27.06				27.06
		27.08				27.08
		27.1				27.1
		27.13				27.13
		27.15				27.15
		27.17				27.17
		27.19				27.19
		27.21				27.21
		27.23				27.23
		27.25				27.25
		27.27				27.27
		27.29				27.29
		27.31				27.31
		27.33				27.33
		27.35				27.35
		27.38				27.38
		27.4				27.4
		27.42				27.42
		27.44				27.44
		27.46				27.46
		27.48				27.48
		27.5				27.5
		27.52				27.52
		27.54				27.54
		27.56				27.56
		27.58				27.58
		27.6				27.6
		27.63				27.63
		27.65				27.65
		27.67				27.67
		27.69				27.69
		27.71				27.71
		27.73				27.73
		27.75				27.75
		27.77				27.77
		27.79				27.79
		27.81				27.81
		27.83				27.83
		27.85				27.85
		27.88				27.88
		27.9				27.9
		27.92				27.92
		27.94				27.94
		27.96				27.96
		27.98				27.98
		28				28
		28.02				28.02
		28.04				28.04
		28.06				28.06
		28.08				28.08
		28.1				28.1
		28.13				28.13
		28.15				28.15
		28.17				28.17
		28.19				28.19
		28.21				28.21
		28.23				28.23
		28.25				28.25
		28.27				28.27
		28.29				28.29
		28.31				28.31
		28.33				28.33
		28.35				28.35
		28.38				28.38
		28.4				28.4
		28.42				28.42
		28.44				28.44
		28.46				28.46
		28.48				28.48
		28.5				28.5
		28.52				28.52
		28.54				28.54
		28.56				28.56
		28.58				28.58
		28.6				28.6
		28.63				28.63
		28.65				28.65
		28.67				28.67
		28.69				28.69
		28.71				28.71
		28.73				28.73
		28.75				28.75
		28.77				28.77
		28.79				28.79
		28.81				28.81
		28.83				28.83
		28.85				28.85
		28.88				28.88
		28.9				28.9
		28.92				28.92
		28.94				28.94
		28.96				28.96
		28.98				28.98
		29				29
		29.02				29.02
		29.04				29.04
		29.06				29.06
		29.08				29.08
		29.1				29.1
		29.13				29.13
		29.15				29.15
		29.17				29.17
		29.19				29.19
		29.21				29.21
		29.23				29.23
		29.25				29.25
		29.27				29.27
		29.29				29.29
		29.31				29.31
		29.33				29.33
		29.35				29.35
		29.38				29.38
		29.4				29.4
		29.42				29.42
		29.44				29.44
		29.46				29.46
		29.48				29.48
		29.5				29.5
		29.52				29.52
		29.54				29.54
		29.56				29.56
		29.58				29.58
		29.6				29.6
		29.63				29.63
		29.65				29.65
		29.67				29.67
		29.69				29.69
		29.71				29.71
		29.73				29.73
		29.75				29.75
		29.77				29.77
		29.79				29.79
		29.81				29.81
		29.83				29.83
		29.85				29.85
		29.88				29.88
		29.9				29.9
		29.92				29.92
		29.94				29.94
		29.96				29.96
		29.98				29.98
		30				30
		30.02				30.02
		30.04				30.04
		30.06				30.06
		30.08				30.08
		30.1				30.1
		30.13				30.13
		30.15				30.15
		30.17				30.17
		30.19				30.19
		30.21				30.21
		30.23				30.23
		30.25				30.25
		30.27				30.27
		30.29				30.29
		30.31				30.31
		30.33				30.33
		30.35				30.35
		30.38				30.38
		30.4				30.4
		30.42				30.42
		30.44				30.44
		30.46				30.46
		30.48				30.48
		30.5				30.5
		30.52				30.52
		30.54				30.54
		30.56				30.56
		30.58				30.58
		30.6				30.6
		30.63				30.63
		30.65				30.65
		30.67				30.67
		30.69				30.69
		30.71				30.71
		30.73				30.73
		30.75				30.75
		30.77				30.77
		30.79				30.79
		30.81				30.81
		30.83				30.83
		30.85				30.85
		30.88				30.88
		30.9				30.9
		30.92				30.92
		30.94				30.94
		30.96				30.96
		30.98				30.98
		31				31
		31.02				31.02
		31.04				31.04
		31.06				31.06
		31.08				31.08
		31.1				31.1
		31.13				31.13
		31.15				31.15
		31.17				31.17
		31.19				31.19
		31.21				31.21
		31.23				31.23
		31.25				31.25
		31.27				31.27
		31.29				31.29
		31.31				31.31
		31.33				31.33
		31.35				31.35
		31.38				31.38
		31.4				31.4
		31.42				31.42
		31.44				31.44
		31.46				31.46
		31.48				31.48
		31.5				31.5
		31.52				31.52
		31.54				31.54
		31.56				31.56
		31.58				31.58
		31.6				31.6
		31.63				31.63
		31.65				31.65
		31.67				31.67
		31.69				31.69
		31.71				31.71
		31.73				31.73
		31.75				31.75
		31.77				31.77
		31.79				31.79
		31.81				31.81
		31.83				31.83
		31.85				31.85
		31.88				31.88
		31.9				31.9
		31.92				31.92
		31.94				31.94
		31.96				31.96
		31.98				31.98
		32				32
		32.02				32.02
		32.04				32.04
		32.06				32.06
		32.08				32.08
		32.1				32.1
		32.13				32.13
		32.15				32.15
		32.17				32.17
		32.19				32.19
		32.21				32.21
		32.23				32.23
		32.25				32.25
		32.27				32.27
		32.29				32.29
		32.31				32.31
		32.33				32.33
		32.35				32.35
		32.38				32.38
		32.4				32.4
		32.42				32.42
		32.44				32.44
		32.46				32.46
		32.48				32.48
		32.5				32.5
		32.52				32.52
		32.54				32.54
		32.56				32.56
		32.58				32.58
		32.6				32.6
		32.63				32.63
		32.65				32.65
		32.67				32.67
		32.69				32.69
		32.71				32.71
		32.73				32.73
		32.75				32.75
		32.77				32.77
		32.79				32.79
		32.81				32.81
		32.83				32.83
		32.85				32.85
		32.88				32.88
		32.9				32.9
		32.92				32.92
		32.94				32.94
		32.96				32.96
		32.98				32.98
		33				33
		33.02				33.02
		33.04				33.04
		33.06				33.06
		33.08				33.08
		33.1				33.1
		33.13				33.13
		33.15				33.15
		33.17				33.17
		33.19				33.19
		33.21				33.21
		33.23				33.23
		33.25				33.25
		33.27				33.27
		33.29				33.29
		33.31				33.31
		33.33				33.33
		33.35				33.35
		33.38				33.38
		33.4				33.4
		33.42				33.42
		33.44				33.44
		33.46				33.46
		33.48				33.48
		33.5				33.5
		33.52				33.52
		33.54				33.54
		33.56				33.56
		33.58				33.58
		33.6				33.6
		33.63				33.63
		33.65				33.65
		33.67				33.67
		33.69				33.69
		33.71				33.71
		33.73				33.73
		33.75				33.75
		33.77				33.77
		33.79				33.79
		33.81				33.81
		33.83				33.83
		33.85				33.85
		33.88				33.88
		33.9				33.9
		33.92				33.92
		33.94				33.94
		33.96				33.96
		33.98				33.98
		34				34
		34.02				34.02
		34.04				34.04
		34.06				34.06
		34.08				34.08
		34.1				34.1
		34.13				34.13
		34.15				34.15
		34.17				34.17
		34.19				34.19
		34.21				34.21
		34.23				34.23
		34.25				34.25
		34.27				34.27
		34.29				34.29
		34.31				34.31
		34.33				34.33
		34.35				34.35
		34.38				34.38
		34.4				34.4
		34.42				34.42
		34.44				34.44
		34.46				34.46
		34.48				34.48
		34.5				34.5
		34.52				34.52
		34.54				34.54
		34.56				34.56
		34.58				34.58
		34.6				34.6
		34.63				34.63
		34.65				34.65
		34.67				34.67
		34.69				34.69
		34.71				34.71
		34.73				34.73
		34.75				34.75
		34.77				34.77
		34.79				34.79
		34.81				34.81
		34.83				34.83
		34.85				34.85
		34.88				34.88
		34.9				34.9
		34.92				34.92
		34.94				34.94
		34.96				34.96
		34.98				34.98
		35				35
		35.02				35.02
		35.04				35.04
		35.06				35.06
		35.08				35.08
		35.1				35.1
		35.13				35.13
		35.15				35.15
		35.17				35.17
		35.19				35.19
		35.21				35.21
		35.23				35.23
		35.25				35.25
		35.27				35.27
		35.29				35.29
		35.31				35.31
		35.33				35.33
		35.35				35.35
		35.38				35.38
		35.4				35.4
		35.42				35.42
		35.44				35.44
		35.46				35.46
		35.48				35.48
		35.5				35.5
		35.52				35.52
		35.54				35.54
		35.56				35.56
		35.58				35.58
		35.6				35.6
		35.63				35.63
		35.65				35.65
		35.67				35.67
		35.69				35.69
		35.71				35.71
		35.73				35.73
		35.75				35.75
		35.77				35.77
		35.79				35.79
		35.81				35.81
		35.83				35.83
		35.85				35.85
		35.88				35.88
		35.9				35.9
		35.92				35.92
		35.94				35.94
		35.96				35.96
		35.98				35.98
		36				36
		36.02				36.02
		36.04				36.04
		36.06				36.06
		36.08				36.08
		36.1				36.1
		36.13				36.13
		36.15				36.15
		36.17				36.17
		36.19				36.19
		36.21				36.21
		36.23				36.23
		36.25				36.25
		36.27				36.27
		36.29				36.29
		36.31				36.31
		36.33				36.33
		36.35				36.35
		36.38				36.38
		36.4				36.4
		36.42				36.42
		36.44				36.44
		36.46				36.46
		36.48				36.48
		36.5				36.5
		36.52				36.52
		36.54				36.54
		36.56				36.56
		36.58				36.58
		36.6				36.6
		36.63				36.63
		36.65				36.65
		36.67				36.67
		36.69				36.69
		36.71				36.71
		36.73				36.73
		36.75				36.75
		36.77				36.77
		36.79				36.79
		36.81				36.81
		36.83				36.83
		36.85				36.85
		36.88				36.88
		36.9				36.9
		36.92				36.92
		36.94				36.94
		36.96				36.96
		36.98				36.98
		37				37
		37.02				37.02
		37.04				37.04
		37.06				37.06
		37.08				37.08
		37.1				37.1
		37.13				37.13
		37.15				37.15
		37.17				37.17
		37.19				37.19
		37.21				37.21
		37.23				37.23
		37.25				37.25
		37.27				37.27
		37.29				37.29
		37.31				37.31
		37.33				37.33
		37.35				37.35
		37.38				37.38
		37.4				37.4
		37.42				37.42
		37.44				37.44
		37.46				37.46
		37.48				37.48
		37.5				37.5
		37.52				37.52
		37.54				37.54
		37.56				37.56
		37.58				37.58
		37.6				37.6
		37.63				37.63
		37.65				37.65
		37.67				37.67
		37.69				37.69
		37.71				37.71
		37.73				37.73
		37.75				37.75
		37.77				37.77
		37.79				37.79
		37.81				37.81
		37.83				37.83
		37.85				37.85
		37.88				37.88
		37.9				37.9
		37.92				37.92
		37.94				37.94
		37.96				37.96
		37.98				37.98
		38				38
		38.02				38.02
		38.04				38.04
		38.06				38.06
		38.08				38.08
		38.1				38.1
		38.13				38.13
		38.15				38.15
		38.17				38.17
		38.19				38.19
		38.21				38.21
		38.23				38.23
		38.25				38.25
		38.27				38.27
		38.29				38.29
		38.31				38.31
		38.33				38.33
		38.35				38.35
		38.37				38.37
		38.4				38.4
		38.42				38.42
		38.44				38.44
		38.46				38.46
		38.48				38.48
		38.5				38.5
		38.52				38.52
		38.54				38.54
		38.56				38.56
		38.58				38.58
		38.6				38.6
		38.62				38.62
		38.65				38.65
		38.67				38.67
		38.69				38.69
		38.71				38.71
		38.73				38.73
		38.75				38.75
		38.77				38.77
		38.79				38.79
		38.81				38.81
		38.83				38.83
		38.85				38.85
		38.87				38.87
		38.9				38.9
		38.92				38.92
		38.94				38.94
		38.96				38.96
		38.98				38.98
		39				39
		39.02				39.02
		39.04				39.04
		39.06				39.06
		39.08				39.08
		39.1				39.1
		39.12				39.12
		39.15				39.15
		39.17				39.17
		39.19				39.19
		39.21				39.21
		39.23				39.23
		39.25				39.25
		39.27				39.27
		39.29				39.29
		39.31				39.31
		39.33				39.33
		39.35				39.35
		39.37				39.37
		39.4				39.4
		39.42				39.42
		39.44				39.44
		39.46				39.46
		39.48				39.48
		39.5				39.5
		39.52				39.52
		39.54				39.54
		39.56				39.56
		39.58				39.58
		39.6				39.6
		39.62				39.62
		39.65				39.65
		39.67				39.67
		39.69				39.69
		39.71				39.71
		39.73				39.73
		39.75				39.75
		39.77				39.77
		39.79				39.79
		39.81				39.81
		39.83				39.83
		39.85				39.85
		39.87				39.87
		39.9				39.9
		39.92				39.92
		39.94				39.94
		39.96				39.96
		39.98				39.98
		40				40
		40.02				40.02
		40.04				40.04
		40.06				40.06
		40.08				40.08
		40.1				40.1
		40.12				40.12
		40.15				40.15
		40.17				40.17
		40.19				40.19
		40.21				40.21
		40.23				40.23
		40.25				40.25
		40.27				40.27
		40.29				40.29
		40.31				40.31
		40.33				40.33
		40.35				40.35
		40.37				40.37
		40.4				40.4
		40.42				40.42
		40.44				40.44
		40.46				40.46
		40.48				40.48
		40.5				40.5
		40.52				40.52
		40.54				40.54
		40.56				40.56
		40.58				40.58
		40.6				40.6
		40.62				40.62
		40.65				40.65
		40.67				40.67
		40.69				40.69
		40.71				40.71
		40.73				40.73
		40.75				40.75
		40.77				40.77
		40.79				40.79
		40.81				40.81
		40.83				40.83
		40.85				40.85
		40.87				40.87
		40.9				40.9
		40.92				40.92
		40.94				40.94
		40.96				40.96
		40.98				40.98
		41				41
		41.02				41.02
		41.04				41.04
		41.06				41.06
		41.08				41.08
		41.1				41.1
		41.12				41.12
		41.15				41.15
		41.17				41.17
		41.19				41.19
		41.21				41.21
		41.23				41.23
		41.25				41.25
		41.27				41.27
		41.29				41.29
		41.31				41.31
		41.33				41.33
		41.35				41.35
		41.37				41.37
		41.4				41.4
		41.42				41.42
		41.44				41.44
		41.46				41.46
		41.48				41.48
		41.5				41.5
		41.52				41.52
		41.54				41.54
		41.56				41.56
		41.58				41.58
		41.6				41.6
[truncated: 2,278 more rows]

## Sheet: Figure 3c
		Time	Current
		ms	μA
		0	43.6939
Figure 3c		0.01	43.6939
		0.02	43.6939
		0.03	43.6939
		0.04	43.6939
		0.05	43.6939
		0.06	43.6939
		0.07	43.6939
		0.08	43.6939
		0.09	43.6939
		0.1	43.6939
		0.11	43.6939
		0.12	43.6939
		0.13	43.6939
		0.14	43.6939
		0.15	43.6939
		0.16	43.6939
		0.17	43.6939
		0.18	43.6939
		0.19	43.6939
		0.2	43.6939
		0.21	32.893
		0.22	24.359
		0.23	24.4352
		0.24	35.2035
		0.25	53.314
		0.26	71.7949
		0.27	83.8134
		0.28	86.2628
		0.29	81.1679
		0.3	74.1646
		0.31	70.9911
		0.32	74.0664
		0.33	81.1594
		0.34	86.9089
		0.35	86.2654
		0.36	77.7695
		0.37	64.6594
		0.38	53.0784
		0.39	48.402
		0.4	51.8909
		0.41	59.7682
		0.42	65.4279
		0.43	63.5947
		0.44	53.9636
		0.45	41.9799
		0.46	35.9722
		0.47	42.0076
		0.48	59.3549
		0.49	79.386
		0.5	89.0236
		0.51	77.321
		0.52	41.8184
		0.53	-8.88844
		0.54	-58.1685
		0.55	-88.8588
		0.56	-91.6294
		0.57	-69.8558
		0.58	-38.2062
		0.59	-15.3
		0.6	-13.9313
		0.61	-33.8147
		0.62	-60.7571
		0.63	-73.0322
		0.64	-52.0849
		0.65	7.61451
		0.66	94.5036
		0.67	183.848
		0.68	247.98
		0.69	268.089
		0.7	242.06
		0.71	184.768
		0.72	120.893
		0.73	73.8497
		0.74	56.0862
		0.75	65.1257
		0.76	86.7287
		0.77	103.104
		0.78	101.843
		0.79	81.2624
		0.8	49.9528
		0.81	21.3465
		0.82	6.50246
		0.83	8.87275
		0.84	23.4629
		0.85	40.344
		0.86	50.266
		0.87	49.2674
		0.88	40.0017
		0.89	29.4309
		0.9	24.4764
		0.91	28.1447
		0.92	38.1623
		0.93	48.6298
		0.94	53.5438
		0.95	50.1197
		0.96	40.1283
		0.97	28.6692
		0.98	21.2347
		0.99	20.7752
		1	26.3441
		1.01	33.9283
		1.02	38.8461
		1.03	38.3004
		1.04	32.7081
		1.05	25.197
		1.06	19.7
		1.07	18.7899
		1.08	22.4386
		1.09	28.2775
		1.1	33.076
		1.11	34.5287
		1.12	32.3634
		1.13	28.2511
		1.14	24.6979
		1.15	23.6257
		1.16	25.4372
		1.17	29.0032
		1.18	30
		1.19	31
		1.2	31
		1.21	31
		1.22	31
		1.23	31
		1.24	31
		1.25	31
		1.26	31
		1.27	31
		1.28	31
		1.29	31
		1.3	31
		1.31	31
		1.32	31
		1.33	31
		1.34	31
		1.35	31
		1.36	31
		1.37	31
		1.38	31
		1.39	31.6116
		1.4	33.6885
		1.41	35.0568
		1.42	35.3597
		1.43	35.0153
		1.44	35.0591
		1.45	36.6092
		1.46	40.2665
		1.47	45.8032
		1.48	52.3129
		1.49	58.7068
		1.5	64.2322
		1.51	68.6875
		1.52	72.2236
		1.53	74.9133
		1.54	76.4401
		1.55	76.1851
		1.56	73.7107
		1.57	69.3268
		1.58	64.3008
		1.59	60.4467
		1.6	59.2206
		1.61	60.8246
		1.62	63.914
		1.63	66.2122
		1.64	65.7872
		1.65	62.2605
		1.66	57.1291
		1.67	52.8119
		1.68	50.801
		1.69	49.9712
		1.7	46.2454
		1.71	34.2275
		1.72	10.3361
		1.73	-24.0598
		1.74	-61.3485
		1.75	-89.4327
		1.76	-96.3006
		1.77	-75.6046
		1.78	-30.5961
		1.79	25.8186
		1.8	75.4941
		1.81	102.384
		1.82	99.6384
		1.83	73.1111
		1.84	39.3451
		1.85	18.5993
		1.86	25.8409
		1.87	63.7337
		1.88	120.89
		1.89	176.319
		1.9	208.191
		1.91	203.027
		1.92	161.262
		1.93	96.7879
		1.94	30.8686
		1.95	-16.6895
		1.96	-35.1113
		1.97	-25.7788
		1.98	0.0713
		1.99	27.522
		2	44.8461
		2.01	47.8879
		2.02	40.277
		2.03	29.9538
		2.04	24.2087
		2.05	25.9004
		2.06	32.6122
		2.07	38.8043
		2.08	39.4601
		2.09	33.0916
		2.1	22.5155
		2.11	13.1479
		2.12	9.92598
		2.13	14.6268
		2.14	25.0148
		2.15	36.1674
		2.16	43.1334
		2.17	43.4203
		2.18	38.0048
		2.19	30.4474
		2.2	24.7415
		2.21	23.1608
		2.22	25.2712
		2.23	28.5437
		2.24	30.0915
		2.25	28.4643
		2.26	24.4745
		2.27	20.6418
		2.28	19.6448
		2.29	22.7118
		2.3	28.8743
		2.31	35.4767
		2.32	39.6191
		2.33	39.7015
		2.34	36.2168
		2.35	31.3938
		2.36	27.9402
		2.37	43.6939
		2.38	43.6939
		2.39	43.6939
		2.4	43.6939
		2.41	43.6939
		2.42	43.6939
		2.43	43.6939
		2.44	43.6939
		2.45	43.6939
		2.46	43.6939
		2.47	43.6939
		2.48	43.6939
		2.49	43.6939
		2.5	43.6939
		2.51	43.6939
		2.52	43.6939
		2.53	43.6939
		2.54	43.6939
		2.55	43.6939
		2.56	43.6939
		2.57	43.6939
		2.58	43.6939
		2.59	43.6939
		2.6	43.6939
		2.61	43.6939
		2.62	43.6939
		2.63	43.6939
		2.64	43.6939
		2.65	43.6939
		2.66	43.6939
		2.67	43.6939
		2.68	43.6939
		2.69	43.6939
		2.7	44.3182
		2.71	44.745
		2.72	44.8466
		2.73	44.5909
		2.74	44.0382
		2.75	43.3444
		2.76	42.7545
		2.77	42.5572
		2.78	42.9909
		2.79	44.1259
		2.8	45.7848
		2.81	47.5686
		2.82	49.0121
		2.83	49.8243
		2.84	50.1029
		2.85	50.398
		2.86	51.5534
		2.87	54.3593
		2.88	59.1537
		2.89	65.5605
		2.9	72.5088
		2.91	78.5568
		2.92	82.3981
		2.93	83.3347
		2.94	81.5039
		2.95	77.7616
		2.96	73.2804
		2.97	69.0591
		2.98	65.5735
		2.99	62.7217
		3	60.0625
		3.01	57.1978
		3.02	54.0849
		3.03	51.1106
		3.04	48.8975
		3.05	47.9564
		3.06	48.3823
		3.07	49.7601
		3.08	51.3296
		3.09	52.318
		3.1	52.2605
		3.11	51.1442
		3.12	49.317
		3.13	47.2344
		3.14	45.203
		3.15	43.2713
		3.16	41.3188
		3.17	39.2707
		3.18	37.2857
		3.19	35.7772
		3.2	35.2326
		3.21	35.9238
		3.22	37.681
		3.23	39.8831
		3.24	41.7009
		3.25	42.4852
		3.26	42.0943
		3.27	40.9761
		3.28	39.9408
		3.29	39.7297
		3.3	40.6042
		3.31	42.1813
		3.32	43.6161
		3.33	44.0507
		3.34	43.0953
		3.35	41.0838
		3.36	38.9522
		3.37	37.7878
		3.38	38.2718
		3.39	40.303
		3.4	43.004
		3.41	45.1179
		3.42	45.6027
		3.43	44.1252
		3.44	41.2093
		3.45	37.9663
		3.46	35.5489
		3.47	34.6064
		3.48	35.0132
		3.49	35.9953
		3.5	36.5756
		3.51	36.0979
		3.52	34.5585
		3.53	32.5844
		3.54	31.0832
		3.55	30.7606
		3.56	31.7589
		3.57	33.6008
		3.58	35.4548
		3.59	36.574
		3.6	36.6749
		3.61	36.066
		3.62	35.4686
		3.63	35.6358
		3.64	36.9695
		3.65	39.3273
		3.66	42.1047
		3.67	44.534
		3.68	46.0389
		3.69	46.4689
		3.7	46.1103
		3.71	45.4929
		3.72	45.1087
		3.73	45.1904
		3.74	45.65
		3.75	46.1852
		3.76	46.4741
		3.77	46.3459
		3.78	45.841
		3.79	45.1477
		3.8
		3.81
		3.82
		3.83
		3.84
		3.85
		3.86
		3.87
		3.88
		3.89
		3.9
		3.91
		3.92
		3.93
		3.94
		3.95
		3.96
		3.97
		3.98
		3.99	43.6939
		4	45.801
		4.01	47.6418
		4.02	48.6042
		4.03	48.4959
		4.04	47.6008
		4.05	46.5211
		4.06	45.8929
		4.07	46.121
		4.08	47.2563
		4.09	49.0633
		4.1	51.2218
		4.11	53.539
		4.12	56.0529
		4.13	58.9734
		4.14	62.5034
		4.15	66.6508
		4.16	71.1476
		4.17	75.5302
		4.18	79.3396
		4.19	82.3306
		4.2	84.5658
		4.21	86.3345
		4.22	87.9344
		4.23	89.4337
		4.24	90.5518
		4.25	90.7382
		4.26	89.4236
		4.27	86.3237
		4.28	81.6386
		4.29	76.0404
		4.3	70.4423
		4.31	65.6568
		4.32	62.1007
		4.33	59.6862
		4.34	57.9381
		4.35	56.2713
		4.36	54.2852
		4.37	51.9342
		4.38	49.5041
		4.39	47.4251
		4.4	46.0306
		4.41	45.3876
		4.42	45.2776
		4.43	45.3218
		4.44	45.1749
		4.45	44.6833
		4.46	43.938
		4.47	43.209
		4.48	42.8135
		4.49	42.9871
		4.5	43.8137
		4.51	45.2243
		4.52	47.037
		4.53	49.0012
		4.54	50.825
		4.55	52.1953
		4.56	52.8162
		4.57	52.481
		4.58	51.1616
		4.59	49.0671
		4.6	46.6216
		4.61	44.3428
		4.62	42.6578
		4.63	41.7365
		4.64	41.4305
		4.65	41.3585
		4.66	41.1074
		4.67	40.4501
		4.68	39.4654
		4.69	38.4896
		4.7	37.9201
		4.71	37.9725
		4.72	38.5282
		4.73	39.1688
		4.74	39.3906
		4.75	38.8962
		4.76	37.8001
		4.77	36.6247
		4.78	36.0638
		4.79	36.6197
		4.8	38.2967
		4.81	40.5219
		4.82	42.3572
		4.83	42.9225
		4.84	41.8327
		4.85	39.4356
		4.86	36.7185
		4.87	34.9137
		4.88	34.9729
		4.89	37.1537
		4.9	40.906
		4.91	45.1119
		4.92	48.5634
		4.93	50.4583
		4.94	50.6909
		4.95	49.8199
		4.96	48.7472
		4.97	48.275
		4.98	48.7536
		4.99	49.9726
		5	51.3257
		5.01	52.1477
		5.02	52.0497
		5.03	51.0941
		5.04	49.7418
		5.05	48.6153
		5.06	48.2045
		5.07	48.6569
		5.08	49.7379
		5.09	50.9605
		5.1	51.808
		5.11	51.9395
		5.12	51.2954
		5.13	50.0766
		5.14	48.6319
		5.15	47.3201
		5.16	43.6939
		5.17	43.6939
		5.18	43.6939
		5.19	43.6939
		5.2	43.6939
		5.21	43.6939
		5.22	43.6939
		5.23	43.6939
		5.24	43.6939
		5.25	43.6939
		5.26	43.6939
		5.27	43.6939
		5.28	43.6939
		5.29	43.6939
		5.3	43.6939
		5.31	43.6939
		5.32	43.6939
		5.33	43.6939
		5.34	43.6939
		5.35	43.6939
		5.36	43.6939
		5.37	43.6939
		5.38	43.6939
		5.39	43.6939
		5.4	43.6939
		5.41	43.6939
		5.42	43.6939
		5.43	43.6939
		5.44	43.6939
		5.45	43.6939
		5.46	43.6939
		5.47	43.6939
		5.48	37.9433
		5.49	34.3897
		5.5	35.3969
		5.51	41.5347
		5.52	51.2552
		5.53	61.728
		5.54	70.4496
		5.55	76.782
		5.56	82.5419
		5.57	91.2156
		5.58	106.085
		5.59	128.16
		5.6	154.982
		5.61	180.987
		5.62	199.392
		5.63	204.795
		5.64	195.333
		5.65	173.438
		5.66	144.865
		5.67	116.487
		5.68	93.8541
		5.69	79.5636
		5.7	73.0213
		5.71	71.4846
		5.72	71.7192
		5.73	71.4219
		5.74	69.8237
		5.75	67.3929
		5.76	65.0205
		5.77	63.2572
		5.78	62.0173
		5.79	60.8043
		5.8	59.1911
		5.81	57.1712
		5.82	55.1457
		5.83	53.5949
		5.84	52.7023
		5.85	52.2224
		5.86	51.6949
		5.87	50.85
		5.88	49.8946
		5.89	49.4339
		5.9	50.0328
		5.91	51.6892
		5.92	53.6015
		5.93	54.4636
		5.94	53.1957
		5.95	49.7
		5.96	45.1494
		5.97	41.5297
		5.98	40.5943
		5.99	42.7743
		6	46.699
		6.01	49.7008
		6.02	49.141
		6.03	43.8839
		6.04	35.0801
		6.05	25.7211
		6.06	19.0789
		6.07	16.7954
		6.08	17.6774
		6.09	17.9694
		6.1	13.1382
		6.11	0.3726
		6.12	-19.4705
		6.13	-41.5679
		6.14	-58.8047
		6.15	-64.752
		6.16	-56.5664
		6.17	-36.3968
		6.18	-10.565
		6.19	13.1348
		6.2	28.7468
		6.21	34.5017
		6.22	33.1117
		6.23	29.9491
		6.24	30.0897
		6.25	35.7378
		6.26	45.3016
		6.27	54.5066
		6.28	58.8791
		6.29	56.25
		6.3	47.9672
		6.31	38.2181
		6.32	31.8716
		6.33	32.004
		6.34	38.4074
		6.35	47.8225
		6.36	55.7195
		6.37	58.6489
		6.38	55.9288
		6.39	49.8275
		6.4	44.2196
		6.41	42.4902
		6.42	45.8169
		6.43	52.7043
		6.44	59.9431
		6.45	64.4047
		6.46	64.6703
		6.47	61.6342
		6.48	57.8151
		6.49	55.8204
		6.5	56.8483
		6.51	60.0539
		6.52	63.1048
		6.53	63.5849
		6.54	60.4483
		6.55	54.713
		6.56	49.0091
		6.57	46.2258
		6.58	47.9804
		6.59	53.7233
		6.6	60.9456
		6.61	66.3736
		6.62	67.529
		6.63	63.8618
		6.64	56.9105
		6.65	49.4546
		6.66	44.138
		6.67	42.2753
		6.68	43.4198
		6.69	45.8439
		6.7	47.6092
		6.71	47.6222
		6.72	46.1258
		6.73	44.4068
		6.74	43.9352
		6.75	45.4365
		6.76	48.4138
		6.77	43.6939
		6.78	43.6939
		6.79	43.6939
		6.8	43.6939
		6.81	43.6939
		6.82	43.6939
		6.83	43.6939
		6.84	43.6939
		6.85	43.6939
		6.86	43.6939
		6.87	43.6939
		6.88	43.6939
		6.89	43.6939
		6.9	43.6939
		6.91	43.6939
		6.92	43.6939
		6.93	43.6939
		6.94	43.6939
		6.95	43.6939
		6.96	43.6939
		6.97	43.6939
		6.98	49.3274
		6.99	58.6252
		7	68.8544
		7.01	76.5979
		7.02	79.5651
		7.03	78.0561
		7.04	75.2697
		7.05	76.165
		7.06	85.2867
		7.07	104.5
		7.08	131.68
		7.09	161.013
		7.1	184.865
		7.11	196.477
		7.12	192.404
		7.13	173.717
		7.14	145.544
		7.15	115.189
		7.16	89.6448
		7.17	73.4393
		7.18	67.5924
		7.19	69.9022
		7.2	76.2839
		7.21	82.5131
		7.22	85.6756
		7.23	84.8465
		7.24	80.889
		7.25	75.6212
		7.26	70.8034
		7.27	67.396
		7.28	65.3559
		7.29	63.9698
		7.3	62.4826
		7.31	60.6569
		7.32	58.9598
		7.33	58.2649
		7.34	59.2239
		7.35	61.6545
		7.36	64.3265
		7.37	65.3577
		7.38	63.1163
		7.39	57.2178
		7.4	49.0608
		7.41	41.4838
		7.42	37.517
		7.43	38.6892
		7.44	43.6873
		7.45	48.15
		7.46	45.9527
		7.47	31.6639
		7.48	3.2234
		7.49	-36.36
		7.5	-79.2035
		7.51	-114.796
		7.52	-133.536
		7.53	-130.196
		7.54	-105.863
		7.55	-67.5453
		7.56	-25.5868
		7.57	10.0262
		7.58	32.9439
		7.59	42.0395
		7.6	40.823
		7.61	35.1704
		7.62	30.5357
		7.63	29.9028
		7.64	33.2408
		7.65	38.4247
		7.66	42.9046
		7.67	45.1584
		7.68	45.2361
		7.69	44.294
		7.7	43.581
		7.71	43.5793
		7.72	43.8102
		7.73	43.3555
		7.74	41.687
		7.75	39.2248
		7.76	37.2374
		7.77	37.1234
		7.78	39.5126
		7.79	43.7518
		7.8	48.123
		7.81	50.7051
		7.82	50.405
		7.83	47.5659
		7.84	43.7937
		7.85	41.0871
		7.86	40.7526
		7.87	42.7147
		7.88	45.6028
		7.89	47.5568
		7.9	47.2863
		7.91	44.7811
		7.92	41.2808
		7.93	38.5362
		7.94	37.8041
		7.95	39.156
		7.96	41.4891
		7.97	43.2151
		7.98	43.2075
		7.99	41.4493
		8	39.0059
		8.01	37.3558
		8.02	43.6939
		8.03	43.6939
		8.04	43.6939
		8.05	43.6939
		8.06	43.6939
		8.07	43.6939
		8.08	43.6939
		8.09	43.6939
		8.1	43.6939
		8.11	43.6939
		8.12	43.6939
		8.13	43.6939
		8.14	43.6939
		8.15	43.6939
		8.16	43.6939
		8.17	43.6939
		8.18	43.6939
		8.19	43.6939
		8.2	43.6939
		8.21	43.6939
		8.22	43.6939
		8.23	43.6939
		8.24	43.6939
		8.25	43.6939
		8.26	43.6939
		8.27	43.6939
		8.28	43.6939
		8.29	43.6939
		8.3	46.2592
		8.31	48.3601
		8.32	49.3421
		8.33	49.1194
		8.34	48.148
		8.35	47.1382
		8.36	46.6884
		8.37	47.0486
		8.38	48.1236
		8.39	49.6707
		8.4	51.5275
		8.41	53.7018
		8.42	56.2546
		8.43	59.0625
		8.44	61.6411
		8.45	63.1953
		8.46	62.9313
		8.47	60.4937
		8.48	56.287
		8.49	51.4701
		8.5	47.5713
		8.51	45.8737
		8.52	46.8632
		8.53	50.0161
		8.54	54.0446
		8.55	57.4846
		8.56	59.3377
		8.57	59.4509
		8.58	58.4538
		8.59	57.3082
		8.6	56.7191
		8.61	56.724
		8.62	56.6711
		8.63	55.5868
		8.64	52.7307
		8.65	48.0437
		8.66	42.2656
		8.67	36.6751
		8.68	32.5968
		8.69	30.9219
		8.7	31.8511
		8.71	34.9351
		8.72	39.3265
		8.73	44.0779
		8.74	48.3407
		8.75	51.4281
		8.76	52.8111
		8.77	52.1576
		8.78	49.4665
		8.79	45.2407
		8.8	40.5555
		8.81	36.8856
		8.82	35.6684
		8.83	37.7403
		8.84	42.8982
		8.85	49.8283
		8.86	56.4945
		8.87	60.8622
		8.88	61.6524
		8.89	58.7893
		8.9	53.336
		8.91	46.9569
		8.92	41.1741
		8.93	36.7775
		8.94	33.6617
		8.95	31.1368
		8.96	28.5149
		8.97	25.6386
		8.98	23.0639
		8.99	21.8018
		9	22.7679
		9.01	26.2417
		9.02	31.6299
		9.03	37.6596
		9.04	42.8992
		9.05	46.3351
		9.06	47.7148
		9.07	47.5057
		9.08	46.5248
		9.09	45.4697
		9.1	44.6107
		9.11	43.7957
		9.12	42.7309
		9.13	41.337
		9.14	39.9502
		9.15	39.2297
		9.16	39.8199
		9.17	41.9591
		9.18	45.2706
		9.19	48.8675
		9.2	51.7293
		9.21	53.1498
		9.22	53.0168
		9.23	51.7812
		9.24	50.1449
		9.25	48.6632
		9.26	47.4965
		9.27	46.4539
		9.28	45.2903
		9.29	44.0549
		9.3	43.2434
		9.31	43.6178
		9.32	45.756
		9.33	49.5824
		9.34	54.1826
		9.35	58.0794
		9.36	59.9025
		9.37	59.1355
		9.38	56.5311
		9.39	53.9006
		9.4	53.2812
		9.41	55.8188
		9.42	60.9058
		9.43	66.0568
		9.44	67.7011
		9.45	62.646
		9.46	49.6108
		9.47	30.1424
		9.48	8.4371
		9.49	-9.948
		9.5	-20.0291
		9.51	-19.2094
		9.52	-8.2357
		9.53	9.0931
		9.54	27.3396
		9.55	41.3821
		9.56	48.1276
		9.57	47.3366
		9.58	41.312
		9.59	33.682
		9.6	27.8534
		9.61	25.7852
		9.62	27.5273
		9.63	31.5945
		9.64	35.8873
		9.65	38.6799
		9.66	39.2453
		9.67	37.9164
		9.68	35.672
		9.69	33.5406
		9.7	32.1428
		9.71	31.5683
		9.72	31.5723
		9.73	31.9077
		9.74	32.5624
		9.75	33.756
		9.76	35.7095
		9.77	38.3435
		9.78	41.1073
		9.79	43.0694
		9.8	43.2572
		9.81	41.0938
		9.82	36.7201
		9.83	31.0406
		9.84	25.457
		9.85	21.3987
		9.86	19.8452
		9.87	21.0282
		9.88	24.412
		9.89	28.9287
		9.9	33.3529
		9.91	36.6653
		9.92	38.2956
		9.93	38.2022
		9.94	36.8125
		9.95	34.8749
		9.96	33.2699
		9.97	32.8092
		9.98	34.0381
		9.99	37.0722
		10	41.5156
		10.01	46.5146
		10.02	50.9684
		10.03	53.8589
		10.04	54.5938
		10.05	53.2274
		10.06	50.453
		10.07	47.3498
		10.08	44.9752
		10.09	43.9714
		10.1	44.3546
		10.11	45.5786
		10.12	46.8378
		10.13	47.4624
		10.14	47.2218
		10.15	46.3943
		10.16	45.5826
		10.17	45.3738
		10.18	46.015
		10.19	47.2616
		10.2	48.4655
		10.21	48.8563
		10.22	47.8792
		10.23	45.4421
		10.24	41.975
		10.25	38.2937
		10.26	35.3408
		10.27	33.9082
		10.28	34.4296
		10.29	36.8814
		10.3	40.7937
		10.31	45.347
		10.32	49.5366
		10.33	52.3914
		10.34	53.2228
		10.35	51.8488
		10.36	48.7128
		10.37	44.816
		10.38	41.4379
		10.39	39.7073
		10.4	40.1765
		10.41	42.5826
		10.42	45.9272
		10.43	48.8746
		10.44	50.3164
		10.45	49.8583
		10.46	47.9972
		10.47	45.894
		10.48	44.8317
		10.49	45.6105
		10.5	48.1663
		10.51	51.6002
		10.52	54.608
		10.53	56.1001
		10.54	55.7084
		10.55	53.932
		10.56	51.8548
		10.57	50.583
		10.58	50.6908
		10.59	51.9527
		10.6	53.4925
		10.61	54.2657
		10.62	53.6229
		10.63	51.667
		10.64	49.2257
		10.65	47.4606
		10.66	47.315
		10.67	49.0738
		10.68	52.2476
		10.69	55.8174
		10.7	58.7065
		10.71	60.2396
		10.72	60.3781
		10.73	59.645
		10.74	58.8084
		10.75	58.4997
		10.76	58.9488
		10.77	59.9351
		10.78	60.9399
		10.79	61.3908
		10.8	60.8759
		10.81	59.2487
		10.82	56.6238
		10.83	53.3115
		10.84	49.7483
		10.85	46.4434
		10.86	43.9193
		10.87	42.6141
		10.88	42.7446
		10.89	44.1772
		10.9	46.3887
		10.91	48.5785
		10.92	49.9266
		10.93	49.9077
		10.94	48.5179
		10.95	46.295
		10.96	44.1018
		10.97	42.7588
		10.98	42.6943
		10.99	43.7791
		11	45.4241
		11.01	46.8893
		11.02	47.6454
		11.03	47.6095
		11.04	47.1424
		11.05	46.8255
		11.06	47.1463
		11.07	48.2625
		11.08	49.9598
		11.09	51.8064
		11.1	43.6939
		11.11	43.6939
		11.12	43.6939
		11.13	43.6939
		11.14	43.6939
		11.15	43.6939
		11.16	43.6939
		11.17	43.6939
		11.18	43.6939
		11.19	43.6939
		11.2	43.6939
		11.21	43.6939
		11.22	43.6939
		11.23	43.6939
		11.24	43.6939
		11.25	43.6939
		11.26	43.6939
		11.27	43.6939
		11.28	43.6939
		11.29	43.6939
		11.3	43.4235
		11.31	42.8295
		11.32	41.9936
		11.33	41.3054
		11.34	41.3635
		11.35	42.7365
		11.36	45.7044
		11.37	50.1142
		11.38	55.4128
		11.39	60.8286
		11.4	65.5982
		11.41	69.1297
		11.42	71.0537
		11.43	71.1912
		11.44	69.5144
		11.45	66.1631
		11.46	61.5136
		11.47	56.2301
		11.48	51.2079
		11.49	47.3708
		11.5	45.3787
		11.51	45.382
		11.52	46.9653
		11.53	49.3421
		11.54	51.7254
		11.55	53.6923
		11.56	55.3413
		11.57	57.1437
		11.58	59.5585
		11.59	62.6241
		11.6	65.7769
		11.61	68.0377
		11.62	68.5051
		11.63	66.9088
		11.64	63.9053
		11.65	60.9032
		11.66	59.4401
		11.67	60.3747
		11.68	63.2906
		11.69	66.4426
		11.7	67.3373
		11.71	63.7419
		11.72	54.6997
		11.73	41.1062
		11.74	25.5801
		11.75	11.6633
		11.76	2.6633
		11.77	0.583
		11.78	5.5263
		11.79	15.7536
		11.8	28.3083
		11.81	39.9444
		11.82	48.0302
		11.83	51.1693
		11.84	49.4169
		11.85	44.1024
		11.86	37.3537
		11.87	31.4615
		11.88	28.2299
		11.89	28.4641
		11.9	31.741
		11.91	36.5589
		11.92	40.867
		11.93	42.834
		11.94	41.5865
		11.95	37.6157
		11.96	32.6432
		11.97	28.9562
		11.98	28.4628
		11.99	31.8772
		12	38.4076
		12.01	46.106
		12.02	52.7242
		12.03	56.6686
		12.04	57.5956
		12.05	56.3663
		12.06	54.4139
		12.07	52.8857
		12.08	52.041
		12.09	51.2447
		12.1	49.5563
		12.11	46.5688
		12.12	42.9788
		12.13	40.494
		12.14	41.0415
		12.15	45.6505
		12.16	53.617
		12.17	62.472
		12.18	68.8915
		12.19	70.1899
		12.2	65.692
		12.21	57.2729
		12.22	48.7205
		12.23	44.137
		12.24	46.0864
		12.25	54.3499
		12.26	65.8976
		12.27	76.1183
		12.28	80.7649
		12.29	77.7355
		12.3	67.8972
		12.31	54.6148
		12.32	42.2493
		12.33	34.3454
		12.34	32.3237
		12.35	35.2065
		12.36	40.3895
		12.37	44.9953
		12.38	47.1262
		12.39	46.4619
		12.4	44.0282
		12.41	41.3826
		12.42	39.7127
		12.43	39.3185
		12.44	39.6839
		12.45	40.0067
		12.46	39.8243
		12.47	39.3624
		12.48	39.4195
		12.49	40.8823
		12.5	44.1646
		12.51	48.8939
		12.52	54.0221
		12.53	58.2962
		12.54	60.8389
		12.55	61.5372
		12.56	61.0478
		12.57	60.4298
		12.58	60.5967
		12.59	61.8558
		12.6	63.7437
		12.61	65.2129
		12.62	65.0638
		12.63	62.4219
		12.64	57.0672
		12.65	49.5093
		12.66	40.8166
		12.67	32.2951
		12.68	25.14
		12.69	20.1608
		12.7	17.6339
		12.71	17.2947
		12.72	18.4515
		12.73	20.1921
		12.74	21.638
		12.75	22.1869
		12.76	21.6724
		12.77	20.3806
		12.78	18.9064
		12.79	17.8903
		12.8	17.7351
		12.81	18.4183
		12.82	19.4879
		12.83	20.2475
		12.84	20.0561
		12.85	18.6144
		12.86	16.1119
		12.87	13.1764
		12.88	10.6504
		12.89	9.2969
		12.9	9.5548
		12.91	11.4338
		12.92	14.5693
		12.93	18.3894
		12.94	22.3132
		12.95	25.9035
		12.96	28.9356
		12.97	31.3893
		12.98	33.3928
		12.99	35.1535
		13	36.8927
		13.01	38.787
		13.02	40.9174
		13.03	43.2317
		13.04	45.5375
		13.05	47.5426
		13.06	48.9398
		13.07	49.5134
		13.08	49.2251
		13.09	48.2408
		13.1	46.885
		13.11	45.5374
		13.12	44.5174
		13.13	44.0005
		13.14	43.9923
		13.15	44.3604
		13.16	44.8962
		13.17	45.3776
		13.18	45.6137
		13.19	45.4715
		13.2	44.8935
		13.21	43.9134
		13.22	42.6626
		13.23	41.3544
		13.24	40.236
		13.25	39.5154
		13.26	39.2954
		13.27	39.5462
		13.28	40.1376
		13.29	40.9141
		13.3	41.7694
		13.31	42.6728
		13.32	43.6242
		13.33	44.5653
		13.34	45.3102
		13.35	45.561
		13.36	45.0305
		13.37	43.6271
		13.38	41.5991
		13.39	39.5384
		13.4	43.6939
		13.41	43.6939
		13.42	43.6939
		13.43	43.6939
		13.44	43.6939
		13.45	43.6939
		13.46	43.6939
		13.47	43.6939
		13.48	43.6939
		13.49	43.6939
		13.5	43.6939
		13.51	43.6939
		13.52	43.6939
		13.53	43.6939
		13.54	43.6939
		13.55	43.6939
		13.56	43.6939
		13.57	43.6939
		13.58	43.6939
		13.59	43.6939
		13.6	43.6939
		13.61	43.6939
		13.62	43.6939
		13.63	43.6939
		13.64	43.6939
		13.65	43.6939
		13.66	43.6939
		13.67	43.6939
		13.68	43.6939
		13.69	43.6939
		13.7	41.6971
		13.71	41.9499
		13.72	44.6525
		13.73	48.4278
		13.74	50.9993
		13.75	50.5242
		13.76	46.8314
		13.77	41.7871
		13.78	38.4501
		13.79	39.3715
		13.8	44.9534
		13.81	52.857
		13.82	58.9564
		13.83	59.4852
		13.84	53.277
		13.85	42.8063
		13.86	33.2614
		13.87	29.9111
		13.88	35.0428
		13.89	46.169
		13.9	56.7245
		13.91	59.2611
		13.92	49.7745
		13.93	30.9776
		13.94	12.5897
		13.95	7.9925
		13.96	28.3829
		13.97	76.9435
		13.98	145.829
		13.99	217.706
		14	271.588
		14.01	290.724
		14.02	269.218
		14.03	214.497
		14.04	144.494
		14.05	80.7133
		14.06	40.126
		14.07	29.3017
		14.08	43.1011
		14.09	68.1781
		14.1	89.4411
		14.11	96.4612
		14.12	87.0808
		14.13	66.9615
		14.14	45.7567
		14.15	32.0523
		14.16	29.5542
		14.17	36.1359
		14.18	45.821
		14.19	52.3512
		14.2	52.3816
		14.21	46.7547
		14.22	39.451
		14.23	35.0391
		14.24	36.1282
		14.25	42.165
		14.26	50.0646
		14.27	56.1451
		14.28	58.1801
		14.29	56.4327
		14.3	53.1893
		14.31	51.1821
		14.32	51.8851
		14.33	54.6756
		14.34	57.3041
		14.35	57.3502
		14.36	53.7859
		14.37	47.7293
		14.38	41.9541
		14.39	39.4266
		14.4	41.6891
		14.41	47.9825
		14.42	55.5826
		14.43	61.1595
		14.44	62.4194
		14.45	59.161
		14.46	53.2204
		14.47	47.3924
		14.48	43.9549
		14.49	43.5991
		14.5	45.2999
		14.51	47.1169
		14.52	47.4078
		14.53	45.7414
		14.54	43.0147
		14.55	40.7603
		14.56	40.1049
		14.57	41.0242
		14.58	42.3489
		14.59	42.5192
		14.6	40.6349
		14.61
		14.62
		14.63
		14.64
		14.65
		14.66
		14.67
		14.68
		14.69
		14.7
		14.71
		14.72
		14.73
		14.74
		14.75
		14.76
		14.77
		14.78
		14.79	43.6939
		14.8	36.0231
		14.81	27.9887
		14.82	24.4914
		14.83	28.4619
		14.84	38.7804
		14.85	50.4236
		14.86	57.0028
		14.87	54.4422
		14.88	43.7267
		14.89	30.9728
		14.9	24.4525
		14.91	29.9408
		14.92	46.8887
		14.93	67.7483
		14.94	81.2629
		14.95	78.4022
		14.96	57.9994
		14.97	28.9638
		14.98	7.4298
		14.99	9.7024
		15	44.1225
		15.01	105.815
		15.02	177.154
		15.03	234.174
		15.04	256.272
		15.05	234.893
		15.06	177.21
		15.07	103.115
		15.08	36.9034
		15.09	-2.5356
		15.1	-8.6464
		15.11	11.6374
		15.12	42.5859
		15.13	67.6091
		15.14	76.5278
		15.15	68.93
		15.16	52.5255
		15.17	37.9157
		15.18	32.7832
		15.19	38.4491
		15.2	50.2163
		15.21	60.8203
		15.22	64.7738
		15.23	61.1659
		15.24	53.5738
		15.25	47.4523
		15.26	46.7238
		15.27	51.5779
		15.28	58.6394
		15.29	63.2238
		15.3	62.227
		15.31	55.9247
		15.32	47.695
		15.33	41.936
		15.34	41.4844
		15.35	46.0696
		15.36	52.6532
		15.37	57.3633
		15.38	57.804
		15.39	54.3509
		15.4	49.707
		15.41	47.0644
		15.42	48.0568
		15.43	51.7826
		15.44	55.4937
		15.45	56.4912
		15.46	53.9996
		15.47	49.7782
		15.48	47.001
		15.49	48.0371
		15.5	52.5285
		15.51
		15.52
		15.53
		15.54
		15.55
		15.56
		15.57
		15.58
		15.59
		15.6
		15.61
		15.62
		15.63
		15.64
		15.65
		15.66
		15.67
		15.68
		15.69
		15.7
		15.71
		15.72
		15.73
		15.74
		15.75
		15.76
		15.77
		15.78
		15.79
		15.8
		15.81
		15.82

[truncated: 46 more sheets: Figure 3d, Figure 3e, Figure 3f, Figure 3g, Figure 3h, Figure 3i, Figure 4d, Figure 4e, Figure 4f, Figure 4g, Figure 4h, Figure 4i, Figure 4j, Figure 4k, Figure S3, Figure S5, Figure S7, Figure S9, Figure S10, Figure S11 …]
